# Supplementary material for: Label-free proteomic analysis of serum exosomes from paroxysmal atrial fibrillation patients
Source: Clin Proteomics. 2021 Jan 6;18:1. doi: 10.1186/s12014-020-09304-8 (PMC7789314; doi:10.1186/s12014-020-09304-8)
Supplement: Supplementary file 1 — Additional file 1: Table S1. Patient and control group information. [file 12014_2020_9304_MOESM1_ESM.xlsx]

## Sheet: Total
	Patient	Normal	P Value
Age (years)	52.53 ± 7.19	43.47±6.74	0.00134177
Women (%)	47	53	0.932408
Hypertension (%)	53	26.67	0.145829
Systolic BP (mm Hg)	128.4±17.55	119±14.94	0.122975
Diastolic BP (mm Hg)	80.27±10.76	66±5.4	0.000115967
BMI (kg/m2)	25.09±3.61	24.12±1.37	0.340441
NOAC (%)	93	0	/
Duration of disease (month)	37.7	0	/
Cholesterol (mmol/L)	4.05±0.64	1.03±0.33	2.20211e-13
HDL-C(mmol/L)	1.15±0.24	1.48±0.24	0.000717348
LDL-C(mmol/L)	2.4±0.58	2.88±0.5	0.0219477
Average Left Atrial Dimension (mm)	39.33±4.08	32.53±2.67	1.4927e-05

## Sheet: Patient
	Average	z621081	z622922	z623081	z624345	z626800	z627444	z627661	z628508	z628015	z632775	z634134	z639610	z676668	z680227	z634112
Age (years)	52.5333	54	64	56	46	42	48	39	54	56	55	49	52	55	52	66
Women (%)	47	1	1	0	0	1	1	0	0	1	1	0	0	0	1	1
Hypertension (%)	53.33	1	1	0	0	0	1	1	0	1	1	1	0	0	0	1
Systolic BP (mm Hg)	128.4	131	146	137	140	102	132	148	124	156	146	122	106	125	106	105
Diastolic BP (mm Hg)	80.2667	88	101	82	81	57	91	78	74	92	81	79	77	85	69	69
BMI (kg/m2)	25.0927	23.18	26.03	20.24	25.76	29.39	24.22	29.39	23.73	32.93	24.69	22.22	28.65	20.7	23.31	21.95
NOAC (%)	93	1	1	0	1	1	1	1	1	1	1	1	1	1	1	1
Duration of disease (month)	37.7	12	12	0.5	72	36	48	48	60	6	36	36	6	120	1	72
Cholesterol (mmol/L)	4.04733	3.4	4.26	3.34	5.02	4.63	4.01	3.52	3.9	2.94	4.03	4.46	4.43	5.19	3.54	4.04
HDL-C (mmol/L)	1.15	1.23	1.09	1.32	0.84	1.43	1.16	0.92	1.56	0.81	1.16	1.53	1.01	1.14	0.88	1.17
LDL-C (mmol/L)	2.402	2.13	2.84	1.81	3.39	2.89	2.4	2.07	1.96	1.84	2.34	1.9	3.03	3.49	1.96	1.98
Average Left Atrial Dimension (mm)	39.3333	37	43	36	40	50	43	37	36	42	40	40	37	33	37	39
Left Atrial Volume (ml)	115.115	N/A	148.7	N/A	72.2	194	147.2	57.7	83.5	133	143.4	130.8	101	80.6	100.4	104

## Sheet: Control
	Average	1	2	3	4	5	6	7	8	9	10	11	12	13	14	15
Age (years)	43.4667	37	50	48	52	47	43	46	42	59	40	37	38	39	39	35
Women (%)	53	1	1	1	1	1	1	1	1	0	0	0	0	0	0	0
Hypertension (%)	26.67	1	1	0	1	0	0	1	0	0	0	0	0	0	0	0
Systolic BP (mm Hg)	118.933	132	135	121	141	113	101	145	136	105	111	106	117	109	103	109
Diastolic BP (mm Hg)	65.5333	74	67	73	70	72	60	63	58	60	69	58	66	67	65	61
BMI (kg/m2)	24.1153	25.01	24.38	22.89	24.12	24.58	22.91	24.67	25.68	21	22.12	23.67	26.01	25.17	24.77	24.75
NOAC (%)	N/A	N/A	N/A	N/A	N/A	N/A	N/A	N/A	N/A	N/A	N/A	N/A	N/A	N/A	N/A	N/A
Duration of disease (month)	N/A	N/A	N/A	N/A	N/A	N/A	N/A	N/A	N/A	N/A	N/A	N/A	N/A	N/A	N/A	N/A
Cholesterol (mmol/L)	1.03267	0.84	0.68	1.68	1.19	1.14	0.84	1.1	0.7	1.52	1.31	1.24	0.63	1.06	0.98	0.58
HDL-C (mmol/L)	1.482	1.77	1.49	1.06	1.28	1.09	1.77	1.31	1.48	1.69	1.48	1.41	1.37	1.75	1.46	1.82
LDL-C (mmol/L)	2.87933	3.5	3.36	3.02	3.18	2.16	3.5	3.22	2.39	1.99	3.47	2.54	2.6	2.59	2.98	2.69
Average Left Atrial Dimension (mm)	32.5333	31	30	32	30	30	33	30	36	30	36	33	34	37	30	36
Left Atrial Volume (ml)	N/A	N/A	N/A	N/A	N/A	N/A	N/A	N/A	N/A	N/A	N/A	N/A	N/A	N/A	N/A	N/A
