# Supplementary material for: Label-free proteomic analysis of serum exosomes from paroxysmal atrial fibrillation patients
Source: Clin Proteomics. 2021 Jan 6;18:1. doi: 10.1186/s12014-020-09304-8 (PMC7789314; doi:10.1186/s12014-020-09304-8)
Supplement: Supplementary file 2 — Additional file 2: Table S2. List of protein quantification and differential analysis. [file 12014_2020_9304_MOESM2_ESM.xlsx]

## Sheet: Control vs Patient Abundance
Protein	Protein Name	Gene Name	ProteinGroup	FastaHeaders	Proteins	Peptides	UniquePeptides	RazorUniquePeptides	Coverage	MolWeight	LFQ intensity Patient-1	LFQ intensity Patient-2	LFQ intensity Patient-3	average Patient	LFQ intensity Control-1	LFQ intensity Control-2	LFQ intensity Control-3	average Control	Control/Patient	t test p value
P04004	Vitronectin	VTN	sp|P04004|VTNC_HUMANVitronectinOS=HomosapiensOX=9606GN=VTNPE=1SV=1;CON__Q3ZBS7	sp|P04004|VTNC_HUMAN Vitronectin OS=Homo sapiens OX=9606 GN=VTN PE=1 SV=1	2	20	20	20	39.3	54.305	9195100000	7523400000	7530300000	8.08293e+09	3244900000	3887600000	3121600000	3.41803e+09	2.36479	0.00151951
P01859	Immunoglobulin heavy constant gamma 2	IGHG2	sp|P01859|IGHG2_HUMANImmunoglobulinheavyconstantgamma2OS=HomosapiensOX=9606GN=IGHG2PE=1SV=2	sp|P01859|IGHG2_HUMAN Immunoglobulin heavy constant gamma 2 OS=Homo sapiens OX=9606 GN=IGHG2 PE=1 SV=2	1	14	7	7	58	35.9	11978000000	9157600000	11011000000	1.07155e+10	4997100000	3828400000	5846800000	4.89077e+09	2.19097	0.00454233
P25311	Zinc-alpha-2-glycoprotein	AZGP1	sp|P25311|ZA2G_HUMANZinc-alpha-2-glycoproteinOS=HomosapiensOX=9606GN=AZGP1PE=1SV=2	sp|P25311|ZA2G_HUMAN Zinc-alpha-2-glycoprotein OS=Homo sapiens OX=9606 GN=AZGP1 PE=1 SV=2	1	14	14	14	50.3	34.258	782220000	1196000000	1239600000	1.07261e+09	416250000	678370000	427760000	507460000	2.11368	0.0287146
P01008	Antithrombin-III	SERPINC1	sp|P01008|ANT3_HUMANAntithrombin-IIIOS=HomosapiensOX=9606GN=SERPINC1PE=1SV=1;CON__P41361	sp|P01008|ANT3_HUMAN Antithrombin-III OS=Homo sapiens OX=9606 GN=SERPINC1 PE=1 SV=1	2	25	25	25	57.8	52.602	11122000000	8284000000	6316900000	8574300000	4740600000	4527200000	4588400000	4.61873e+09	1.85642	0.0471898
A0A0B4J1U7	Immunoglobulin heavy variable 6-1	IGHV6-1	sp|A0A0B4J1U7|HV601_HUMANImmunoglobulinheavyvariable6-1OS=HomosapiensOX=9606GN=IGHV6-1PE=3SV=1	sp|A0A0B4J1U7|HV601_HUMAN Immunoglobulin heavy variable 6-1 OS=Homo sapiens OX=9606 GN=IGHV6-1 PE=3 SV=1	1	4	4	4	39.7	13.481	2736000000	2883600000	2587500000	2735700000	1327600000	1630700000	1566900000	1508400000	1.81364	0.000617766
A0A075B6I0	Immunoglobulin lambda variable 8-61	IGLV8-61	sp|A0A075B6I0|LV861_HUMANImmunoglobulinlambdavariable8-61OS=HomosapiensOX=9606GN=IGLV8-61PE=3SV=7	sp|A0A075B6I0|LV861_HUMAN Immunoglobulin lambda variable 8-61 OS=Homo sapiens OX=9606 GN=IGLV8-61 PE=3 SV=7	1	3	3	3	20.5	12.814	1603400000	1339700000	1644400000	1.52917e+09	950460000	722490000	947170000	8.73373e+08	1.75087	0.00573277
P05090	Apolipoprotein D	APOD	sp|P05090|APOD_HUMANApolipoproteinDOS=HomosapiensOX=9606GN=APODPE=1SV=1	sp|P05090|APOD_HUMAN Apolipoprotein D OS=Homo sapiens OX=9606 GN=APOD PE=1 SV=1	1	5	5	5	29.6	21.275	337340000	260730000	369760000	322610000	186290000	237350000	161630000	195090000	1.65365	0.0314537
P02745	Complement C1q subcomponent subunit A	C1QA	sp|P02745|C1QA_HUMANComplementC1qsubcomponentsubunitAOS=HomosapiensOX=9606GN=C1QAPE=1SV=2	sp|P02745|C1QA_HUMAN Complement C1q subcomponent subunit A OS=Homo sapiens OX=9606 GN=C1QA PE=1 SV=2	1	8	8	8	40.4	26.016	3866200000	3514500000	2023700000	3134800000	4715900000	5185000000	4528100000	4.80967e+09	0.651771	0.0486749
P00751	Complement factor B	CFB	sp|P00751|CFAB_HUMANComplementfactorBOS=HomosapiensOX=9606GN=CFBPE=1SV=2	sp|P00751|CFAB_HUMAN Complement factor B OS=Homo sapiens OX=9606 GN=CFB PE=1 SV=2	1	21	21	21	36.4	85.532	508970000	389650000	370370000	4.22997e+08	717060000	558680000	687970000	654570000	0.646221	0.023735
P07225	Vitamin K-dependent protein S	PROS1	sp|P07225|PROS_HUMANVitaminK-dependentproteinSOS=HomosapiensOX=9606GN=PROS1PE=1SV=1;CON__P07224	sp|P07225|PROS_HUMAN Vitamin K-dependent protein S OS=Homo sapiens OX=9606 GN=PROS1 PE=1 SV=1	2	23	23	23	41.1	75.122	3312600000	2165500000	1589400000	2.35583e+09	4369100000	3451000000	4297300000	4.03913e+09	0.583252	0.0453563
Q08380	Galectin-3-binding protein	LGALS3BP	sp|Q08380|LG3BP_HUMANGalectin-3-bindingproteinOS=HomosapiensOX=9606GN=LGALS3BPPE=1SV=1	sp|Q08380|LG3BP_HUMAN Galectin-3-binding protein OS=Homo sapiens OX=9606 GN=LGALS3BP PE=1 SV=1	1	20	20	20	45.8	65.33	13741000000	11053000000	9064800000	1.12863e+10	22521000000	16649000000	21089000000	2.00863e+10	0.561888	0.0168021
P02747	Complement C1q subcomponent subunit C	C1QC	sp|P02747|C1QC_HUMANComplementC1qsubcomponentsubunitCOS=HomosapiensOX=9606GN=C1QCPE=1SV=3	sp|P02747|C1QC_HUMAN Complement C1q subcomponent subunit C OS=Homo sapiens OX=9606 GN=C1QC PE=1 SV=3	1	6	6	6	36.3	25.773	8628000000	7847100000	6815100000	7763400000	14419000000	13255000000	13824000000	1.38327e+10	0.561237	0.000623142
P05156	Complement factor I	CFI	sp|P05156|CFAI_HUMANComplementfactorIOS=HomosapiensOX=9606GN=CFIPE=1SV=2;CON__Q32PI4	sp|P05156|CFAI_HUMAN Complement factor I OS=Homo sapiens OX=9606 GN=CFI PE=1 SV=2	2	8	8	8	16.6	65.75	74765000		86187000	80476000	153270000	146070000	147240000	148860000	0.540615	0.000917442
P04275	von Willebrand factor	VWF	sp|P04275|VWF_HUMANvonWillebrandfactorOS=HomosapiensOX=9606GN=VWFPE=1SV=4	sp|P04275|VWF_HUMAN von Willebrand factor OS=Homo sapiens OX=9606 GN=VWF PE=1 SV=4	1	71	71	71	31.9	309.26	2902600000	1375400000	3220000000	2.49933e+09	5343100000	4921900000	4889700000	5.05157e+09	0.494764	0.0122352
Q07954	Prolow-density lipoprotein receptor-related protein 1	LRP1	sp|Q07954|LRP1_HUMANProlow-densitylipoproteinreceptor-relatedprotein1OS=HomosapiensOX=9606GN=LRP1PE=1SV=2	sp|Q07954|LRP1_HUMAN Prolow-density lipoprotein receptor-related protein 1 OS=Homo sapiens OX=9606 GN=LRP1 PE=1 SV=2	1	69	69	69	20	504.6	1272900000	255880000	804340000	7.77707e+08	1757200000	1535400000	1663100000	1651900000	0.470795	0.0438588
A0A0A0MS15	Immunoglobulin heavy variable 3-49	IGHV3-49	sp|A0A0A0MS15|HV349_HUMANImmunoglobulinheavyvariable3-49OS=HomosapiensOX=9606GN=IGHV3-49PE=3SV=1	sp|A0A0A0MS15|HV349_HUMAN Immunoglobulin heavy variable 3-49 OS=Homo sapiens OX=9606 GN=IGHV3-49 PE=3 SV=1	1	5	4	5	52.9	13.056	390010000	185440000	281790000	2.85747e+08	680690000	499150000	666070000	6.15303e+08	0.4644	0.0165032
Q99880	Histone H2B type 1-L	HIST1H2BL	sp|Q99880|H2B1L_HUMANHistoneH2Btype1-LOS=HomosapiensOX=9606GN=HIST1H2BLPE=1SV=3;sp|Q99879|H2B1M_HUMANHistoneH2Btype1-MOS=HomosapiensOX=9606GN=HIST1H2BMPE=1SV=3;sp|Q99877|H2B1N_HUMANHistoneH2Btype1-NOS=HomosapiensOX=9606GN=HIST1H2BNPE=1SV=3;sp|Q93079|H2B1H_HUMANHistoneH2Btype1-HOS=HomosapiensOX=9606GN=HIST1H2BHPE=1SV=3;sp|Q5QNW6|H2B2F_HUMANHistoneH2Btype2-FOS=HomosapiensOX=9606GN=HIST2H2BFPE=1SV=3…	sp|Q99880|H2B1L_HUMAN Histone H2B type 1-L OS=Homo sapiens OX=9606 GN=HIST1H2BL PE=1 SV=3;sp|Q99879|H2B1M_HUMAN Histone H2B type 1-M OS=Homo sapiens OX=9606 GN=HIST1H2BM PE=1 SV=3;sp|Q99877|H2B1N_HUMAN Histone H2B type 1-N OS=Homo sapiens OX=9606 GN=HIST1H	15	7	7	7	47.6	13.952	275840000	462020000		368930000	938360000	670570000	924450000	844460000	0.436883	0.0367408
P09871	Complement C1s subcomponent	C1S	sp|P09871|C1S_HUMANComplementC1ssubcomponentOS=HomosapiensOX=9606GN=C1SPE=1SV=1	sp|P09871|C1S_HUMAN Complement C1s subcomponent OS=Homo sapiens OX=9606 GN=C1S PE=1 SV=1	1	27	26	27	46.7	76.684	8017100000	10305000000	9773300000	9.36513e+09	21340000000	21697000000	23355000000	2.21307e+10	0.423174	0.000162578
P02776	Platelet factor 4	PF4	sp|P02776|PLF4_HUMANPlateletfactor4OS=HomosapiensOX=9606GN=PF4PE=1SV=2	sp|P02776|PLF4_HUMAN Platelet factor 4 OS=Homo sapiens OX=9606 GN=PF4 PE=1 SV=2	1	6	3	6	44.6	10.845	15598000000	9369800000	13790000000	1.29193e+10	36318000000	25061000000	34460000000	3.19463e+10	0.404405	0.00850267
P02751	Fibronectin	FN1	sp|P02751|FINC_HUMANFibronectinOS=HomosapiensOX=9606GN=FN1PE=1SV=4	sp|P02751|FINC_HUMAN Fibronectin OS=Homo sapiens OX=9606 GN=FN1 PE=1 SV=4	1	90	90	90	54.1	262.62	13473000000	8631800000	13677000000	1.19273e+10	28460000000	38204000000	27697000000	3.14537e+10	0.379201	0.00656416
P00736	Complement C1r subcomponent	C1R	sp|P00736|C1R_HUMANComplementC1rsubcomponentOS=HomosapiensOX=9606GN=C1RPE=1SV=2;sp|Q9NZP8|C1RL_HUMANComplementC1rsubcomponent-likeproteinOS=HomosapiensOX=9606GN=C1RLPE=1SV=2	sp|P00736|C1R_HUMAN Complement C1r subcomponent OS=Homo sapiens OX=9606 GN=C1R PE=1 SV=2	2	34	34	34	59.1	80.118	8747300000	9070600000	7707500000	8.50847e+09	21923000000	21793000000	24078000000	22598000000	0.376514	7.66549e-05
P60709	Actin, cytoplasmic 1	ACTB	sp|P60709|ACTB_HUMANActin,cytoplasmic1OS=HomosapiensOX=9606GN=ACTBPE=1SV=1;sp|Q6S8J3|POTEE_HUMANPOTEankyrindomainfamilymemberEOS=HomosapiensOX=9606GN=POTEEPE=2SV=3;sp|A5A3E0|POTEF_HUMANPOTEankyrindomainfamilymemberFOS=HomosapiensOX=9606GN=POTEFPE=1SV=2;sp|P0CG38|POTEI_HUMANPOTEankyrindomainfamilymemberIOS=HomosapiensOX=9606GN=POTEIPE=3SV=1;sp|Q9BYX7|ACTBM_HUMANPutativebeta-actin-likeprotein3OS=Ho…	sp|P60709|ACTB_HUMAN Actin, cytoplasmic 1 OS=Homo sapiens OX=9606 GN=ACTB PE=1 SV=1	6	16	1	16	59.7	41.736	571730000	1520600000	1564400000	1218910000	3141100000	2752500000	3917700000	3.27043e+09	0.372706	0.0121359
P01042	Kininogen-1	KNG1	sp|P01042|KNG1_HUMANKininogen-1OS=HomosapiensOX=9606GN=KNG1PE=1SV=2	sp|P01042|KNG1_HUMAN Kininogen-1 OS=Homo sapiens OX=9606 GN=KNG1 PE=1 SV=2	1	27	27	27	43.6	71.957	3936000000	6840600000	6304600000	5.69373e+09	20193000000	16035000000	18475000000	1.82343e+10	0.312253	0.00112072
P68133	Actin, alpha skeletal muscle	ACTA1	sp|P68133|ACTS_HUMANActin,alphaskeletalmuscleOS=HomosapiensOX=9606GN=ACTA1PE=1SV=1;sp|P68032|ACTC_HUMANActin,alphacardiacmuscle1OS=HomosapiensOX=9606GN=ACTC1PE=1SV=1;sp|P63267|ACTH_HUMANActin,gamma-entericsmoothmuscleOS=HomosapiensOX=9606GN=ACTG2PE=1SV=1;sp|P62736|ACTA_HUMANActin,aorticsmoothmuscleOS=HomosapiensOX=9606GN=ACTA2PE=1SV=1	sp|P68133|ACTS_HUMAN Actin, alpha skeletal muscle OS=Homo sapiens OX=9606 GN=ACTA1 PE=1 SV=1;sp|P68032|ACTC_HUMAN Actin, alpha cardiac muscle 1 OS=Homo sapiens OX=9606 GN=ACTC1 PE=1 SV=1;sp|P63267|ACTH_HUMAN Actin, gamma-enteric smooth muscle OS=Homo sapie	4	11	2	2	34	42.051	62275000	120500000		91387500	435380000	269500000	439830000	381570000	0.239504	0.0311228
P63104	14-3-3 protein zeta/delta	YWHAZ	sp|P63104|1433Z_HUMAN14-3-3proteinzeta/deltaOS=HomosapiensOX=9606GN=YWHAZPE=1SV=1	sp|P63104|1433Z_HUMAN 14-3-3 protein zeta/delta OS=Homo sapiens OX=9606 GN=YWHAZ PE=1 SV=1	1	12	10	12	53.9	27.745	106390000	166630000	171010000	148010000	622820000	685650000	818690000	7.09053e+08	0.208743	0.000795516
P03951	Coagulation factor XI	F11	sp|P03951|FA11_HUMANCoagulationfactorXIOS=HomosapiensOX=9606GN=F11PE=1SV=1	sp|P03951|FA11_HUMAN Coagulation factor XI OS=Homo sapiens OX=9606 GN=F11 PE=1 SV=1	1	36	35	36	73.1	70.108	754660000	560150000	1188000000	834270000	9433200000	7388200000	8377600000	8.39967e+09	0.099322	0.00025717
P02786	Transferrin receptor protein 1	TFRC	sp|P02786|TFR1_HUMANTransferrinreceptorprotein1OS=HomosapiensOX=9606GN=TFRCPE=1SV=2	sp|P02786|TFR1_HUMAN Transferrin receptor protein 1 OS=Homo sapiens OX=9606 GN=TFRC PE=1 SV=2	1	31	31	31	47.2	84.87	210590000	444160000	529790000	3.94847e+08	5295900000	1952100000	4907000000	4.05167e+09	0.097453	0.0260639
A0A0B4J1Y9	Immunoglobulin heavy variable 3-72	IGHV3-72	sp|A0A0B4J1Y9|HV372_HUMANImmunoglobulinheavyvariable3-72OS=HomosapiensOX=9606GN=IGHV3-72PE=3SV=1	sp|A0A0B4J1Y9|HV372_HUMAN Immunoglobulin heavy variable 3-72 OS=Homo sapiens OX=9606 GN=IGHV3-72 PE=3 SV=1	1	5	4	5	51.3	13.203	1805700000	1405100000	1722700000	1644500000	1186900000	877450000	1299700000	1121350000	1.46654	0.0407685
P00450	Ceruloplasmin	CP	sp|P00450|CERU_HUMANCeruloplasminOS=HomosapiensOX=9606GN=CPPE=1SV=1;CON__ENSEMBL:ENSBTAP00000031900	sp|P00450|CERU_HUMAN Ceruloplasmin OS=Homo sapiens OX=9606 GN=CP PE=1 SV=1	2	40	40	40	55.6	122.2	3144900000	3745400000	2931800000	3.27403e+09	4227000000	4303300000	4631300000	4387200000	0.746269	0.0151913
P01019	Angiotensinogen	AGT	sp|P01019|ANGT_HUMANAngiotensinogenOS=HomosapiensOX=9606GN=AGTPE=1SV=1	sp|P01019|ANGT_HUMAN Angiotensinogen OS=Homo sapiens OX=9606 GN=AGT PE=1 SV=1	1	9	9	9	25.2	53.154	421250000	379730000	412420000	4.04467e+08	315840000	315210000	373560000	334870000	1.20783	0.0394536
P01024	Complement C3	C3	sp|P01024|CO3_HUMANComplementC3OS=HomosapiensOX=9606GN=C3PE=1SV=2;CON__Q2UVX4;sp|O95568|MET18_HUMANHistidineproteinmethyltransferase1homologOS=HomosapiensOX=9606GN=METTL18PE=1SV=1	sp|P01024|CO3_HUMAN Complement C3 OS=Homo sapiens OX=9606 GN=C3 PE=1 SV=2	3	91	91	91	68.9	187.15	14680000000	18194000000	15664000000	1.61793e+10	25632000000	21854000000	24906000000	2.41307e+10	0.670488	0.00700501
P02746	Complement C1q subcomponent subunit B	C1QB	sp|P02746|C1QB_HUMANComplementC1qsubcomponentsubunitBOS=HomosapiensOX=9606GN=C1QBPE=1SV=3	sp|P02746|C1QB_HUMAN Complement C1q subcomponent subunit B OS=Homo sapiens OX=9606 GN=C1QB PE=1 SV=3	1	9	9	9	44.7	26.721	8992900000	8925800000	11311000000	9.74323e+09	12739000000	13377000000	12042000000	1.27193e+10	0.766018	0.0271253
P02749	Beta-2-glycoprotein 1	APOH	sp|P02749|APOH_HUMANBeta-2-glycoprotein1OS=HomosapiensOX=9606GN=APOHPE=1SV=3;CON__P17690	sp|P02749|APOH_HUMAN Beta-2-glycoprotein 1 OS=Homo sapiens OX=9606 GN=APOH PE=1 SV=3	2	9	9	9	38.8	38.298	315900000	247140000		281520000	435330000	368160000	448000000	4.17163e+08	0.674844	0.0453974
P02790	Hemopexin	HPX	sp|P02790|HEMO_HUMANHemopexinOS=HomosapiensOX=9606GN=HPXPE=1SV=2	sp|P02790|HEMO_HUMAN Hemopexin OS=Homo sapiens OX=9606 GN=HPX PE=1 SV=2	1	17	17	17	55.6	51.676	6798100000	8575100000	6976200000	7449800000	5462900000	5449100000	5281100000	5397700000	1.38018	0.0225005
P04003	C4b-binding protein alpha chain	C4BPA	sp|P04003|C4BPA_HUMANC4b-bindingproteinalphachainOS=HomosapiensOX=9606GN=C4BPAPE=1SV=2;CON__Q28065	sp|P04003|C4BPA_HUMAN C4b-binding protein alpha chain OS=Homo sapiens OX=9606 GN=C4BPA PE=1 SV=2	2	34	34	34	70	67.033	34937000000	23941000000	27655000000	2.88443e+10	42423000000	36958000000	39177000000	3.95193e+10	0.729879	0.0412801
P05155	Plasma protease C1 inhibitor	SERPING1	sp|P05155|IC1_HUMANPlasmaproteaseC1inhibitorOS=HomosapiensOX=9606GN=SERPING1PE=1SV=2;CON__P50448	sp|P05155|IC1_HUMAN Plasma protease C1 inhibitor OS=Homo sapiens OX=9606 GN=SERPING1 PE=1 SV=2	2	13	13	13	27	55.154	1753600000	1722100000	2128100000	1.86793e+09	2620500000	2585300000	2419800000	2.54187e+09	0.734867	0.00952385
P0DOX5	Immunoglobulin gamma-1 heavy chain		sp|P0DOX5|IGG1_HUMANImmunoglobulingamma-1heavychainOS=HomosapiensOX=9606PE=1SV=1;sp|P01857|IGHG1_HUMANImmunoglobulinheavyconstantgamma1OS=HomosapiensOX=9606GN=IGHG1PE=1SV=1	sp|P0DOX5|IGG1_HUMAN Immunoglobulin gamma-1 heavy chain OS=Homo sapiens OX=9606 PE=1 SV=1;sp|P01857|IGHG1_HUMAN Immunoglobulin heavy constant gamma 1 OS=Homo sapiens OX=9606 GN=IGHG1 PE=1 SV=1	2	18	9	18	48.8	48.986	64798000000	80973000000	70627000000	7.21327e+10	53936000000	56716000000	54548000000	5.50667e+10	1.30991	0.0237497
P0DOX7	Immunoglobulin kappa light chain		sp|P0DOX7|IGK_HUMANImmunoglobulinkappalightchainOS=HomosapiensOX=9606PE=1SV=1	sp|P0DOX7|IGK_HUMAN Immunoglobulin kappa light chain OS=Homo sapiens OX=9606 PE=1 SV=1	1	11	3	11	57	23.379	65388000000	74443000000	60998000000	66943000000	50717000000	36921000000	54256000000	47298000000	1.41535	0.0409802
P19823	Inter-alpha-trypsin inhibitor heavy chain H2	ITIH2	sp|P19823|ITIH2_HUMANInter-alpha-trypsininhibitorheavychainH2OS=HomosapiensOX=9606GN=ITIH2PE=1SV=2;CON__Q9TRI1	sp|P19823|ITIH2_HUMAN Inter-alpha-trypsin inhibitor heavy chain H2 OS=Homo sapiens OX=9606 GN=ITIH2 PE=1 SV=2	2	20	20	20	28.4	106.46	1744000000	1659100000	1397400000	1.60017e+09	1154000000	1234200000	1291500000	1.22657e+09	1.30459	0.0286836
P19827	Inter-alpha-trypsin inhibitor heavy chain H1	ITIH1	sp|P19827|ITIH1_HUMANInter-alpha-trypsininhibitorheavychainH1OS=HomosapiensOX=9606GN=ITIH1PE=1SV=3;CON__Q0VCM5	sp|P19827|ITIH1_HUMAN Inter-alpha-trypsin inhibitor heavy chain H1 OS=Homo sapiens OX=9606 GN=ITIH1 PE=1 SV=3	2	19	19	19	31	101.39	1011800000	898090000	896630000	9.35507e+08	709450000	782160000	759680000	750430000	1.24663	0.0134049
P48740	Mannan-binding lectin serine protease 1	MASP1	sp|P48740|MASP1_HUMANMannan-bindinglectinserineprotease1OS=HomosapiensOX=9606GN=MASP1PE=1SV=3	sp|P48740|MASP1_HUMAN Mannan-binding lectin serine protease 1 OS=Homo sapiens OX=9606 GN=MASP1 PE=1 SV=3	1	15	14	14	29	79.246	458300000	487440000	512430000	4.86057e+08	732240000	601980000	738680000	6.90967e+08	0.703444	0.0122396
A0A075B6J9	Immunoglobulin lambda variable 2-18	IGLV2-18	sp|A0A075B6J9|LV218_HUMANImmunoglobulinlambdavariable2-18OS=HomosapiensOX=9606GN=IGLV2-18PE=3SV=2	sp|A0A075B6J9|LV218_HUMAN Immunoglobulin lambda variable 2-18 OS=Homo sapiens OX=9606 GN=IGLV2-18 PE=3 SV=2	1	4	2	3	24.6	12.412	1252400000	643040000	362730000	7.52723e+08	811980000	674520000	532380000	672960000	1.11853	0.785999
A0A075B6K0	Immunoglobulin lambda variable 3-16	IGLV3-16	sp|A0A075B6K0|LV316_HUMANImmunoglobulinlambdavariable3-16OS=HomosapiensOX=9606GN=IGLV3-16PE=3SV=2	sp|A0A075B6K0|LV316_HUMAN Immunoglobulin lambda variable 3-16 OS=Homo sapiens OX=9606 GN=IGLV3-16 PE=3 SV=2	1	4	1	2	25.2	12.466		623820000	1387300000	1005560000	412110000	622000000	726110000	586740000	1.71381	0.267682
A0A075B6K4	Immunoglobulin lambda variable 3-10	IGLV3-10	sp|A0A075B6K4|LV310_HUMANImmunoglobulinlambdavariable3-10OS=HomosapiensOX=9606GN=IGLV3-10PE=3SV=2	sp|A0A075B6K4|LV310_HUMAN Immunoglobulin lambda variable 3-10 OS=Homo sapiens OX=9606 GN=IGLV3-10 PE=3 SV=2	1	5	1	4	34.8	12.441	1066400000	327880000	764800000	7.19693e+08	862710000	712170000	1259800000	9.44893e+08	0.761666	0.450403
A0A075B6K5	Immunoglobulin lambda variable 3-9	IGLV3-9	sp|A0A075B6K5|LV39_HUMANImmunoglobulinlambdavariable3-9OS=HomosapiensOX=9606GN=IGLV3-9PE=3SV=1;sp|A0A075B6K2|LV312_HUMANImmunoglobulinlambdavariable3-12OS=HomosapiensOX=9606GN=IGLV3-12PE=3SV=2	sp|A0A075B6K5|LV39_HUMAN Immunoglobulin lambda variable 3-9 OS=Homo sapiens OX=9606 GN=IGLV3-9 PE=3 SV=1	2	7	4	7	49.6	12.332	501930000		632010000	566970000	408210000	436800000	544010000	4.63007e+08	1.22454	0.244966
A0A0A0MT36	Immunoglobulin kappa variable 6D-21	IGKV6D-21	sp|A0A0A0MT36|KVD21_HUMANImmunoglobulinkappavariable6D-21OS=HomosapiensOX=9606GN=IGKV6D-21PE=3SV=1	sp|A0A0A0MT36|KVD21_HUMAN Immunoglobulin kappa variable 6D-21 OS=Homo sapiens OX=9606 GN=IGKV6D-21 PE=3 SV=1	1	3	1	3	28.9	12.34	212110000	199740000		205925000	270340000	125190000	336080000	243870000	0.844405	0.66977
A0A0B4J1X5	Immunoglobulin heavy variable 3-74	IGHV3-74	sp|A0A0B4J1X5|HV374_HUMANImmunoglobulinheavyvariable3-74OS=HomosapiensOX=9606GN=IGHV3-74PE=3SV=1	sp|A0A0B4J1X5|HV374_HUMAN Immunoglobulin heavy variable 3-74 OS=Homo sapiens OX=9606 GN=IGHV3-74 PE=3 SV=1	1	4	2	3	37.6	12.839	1589700000	1485200000	2582900000	1.88593e+09	2269100000	1425900000	2008300000	1901100000	0.992022	0.973523
A0A0C4DH29	Immunoglobulin heavy variable 1-3	IGHV1-3	sp|A0A0C4DH29|HV103_HUMANImmunoglobulinheavyvariable1-3OS=HomosapiensOX=9606GN=IGHV1-3PE=3SV=1;sp|P01742|HV169_HUMANImmunoglobulinheavyvariable1-69OS=HomosapiensOX=9606GN=IGHV1-69PE=1SV=2;sp|A0A0B4J2H0|HV69D_HUMANImmunoglobulinheavyvariable1-69DOS=HomosapiensOX=9606GN=IGHV1-69DPE=3SV=1	sp|A0A0C4DH29|HV103_HUMAN Immunoglobulin heavy variable 1-3 OS=Homo sapiens OX=9606 GN=IGHV1-3 PE=3 SV=1	3	4	2	4	41	13.008	879270000	553420000	738660000	7.23783e+08	674640000	418490000	682530000	5.91887e+08	1.22284	0.361569
A0A0C4DH38	Immunoglobulin heavy variable 5-51	IGHV5-51	sp|A0A0C4DH38|HV551_HUMANImmunoglobulinheavyvariable5-51OS=HomosapiensOX=9606GN=IGHV5-51PE=3SV=1	sp|A0A0C4DH38|HV551_HUMAN Immunoglobulin heavy variable 5-51 OS=Homo sapiens OX=9606 GN=IGHV5-51 PE=3 SV=1	1	4	2	4	47	12.674	998590000	581390000	715270000	7.65083e+08	816910000	991720000	911040000	9.06557e+08	0.843944	0.347262
A0A0C4DH68	Immunoglobulin kappa variable 2-24	IGKV2-24	sp|A0A0C4DH68|KV224_HUMANImmunoglobulinkappavariable2-24OS=HomosapiensOX=9606GN=IGKV2-24PE=3SV=1	sp|A0A0C4DH68|KV224_HUMAN Immunoglobulin kappa variable 2-24 OS=Homo sapiens OX=9606 GN=IGKV2-24 PE=3 SV=1	1	3	2	2	33.3	13.079	2026300000	1317500000	1559600000	1.63447e+09	2358600000	878820000	2123200000	1.78687e+09	0.914708	0.777428
A0A0C4DH72	Immunoglobulin kappa variable 1-6	IGKV1-6	sp|A0A0C4DH72|KV106_HUMANImmunoglobulinkappavariable1-6OS=HomosapiensOX=9606GN=IGKV1-6PE=3SV=1	sp|A0A0C4DH72|KV106_HUMAN Immunoglobulin kappa variable 1-6 OS=Homo sapiens OX=9606 GN=IGKV1-6 PE=3 SV=1	1	3	0	3	23.9	12.697	1279200000	861590000	404650000	848480000	837230000	315880000	748490000	6.33867e+08	1.33858	0.513282
A2NJV5	Immunoglobulin kappa variable 2-29	IGKV2-29	sp|A2NJV5|KV229_HUMANImmunoglobulinkappavariable2-29OS=HomosapiensOX=9606GN=IGKV2-29PE=3SV=2;sp|A0A0A0MRZ7|KVD26_HUMANImmunoglobulinkappavariable2D-26OS=HomosapiensOX=9606GN=IGKV2D-26PE=3SV=1	sp|A2NJV5|KV229_HUMAN Immunoglobulin kappa variable 2-29 OS=Homo sapiens OX=9606 GN=IGKV2-29 PE=3 SV=2	2	5	1	5	45.8	13.085	12847000000	8766400000	11220000000	1.09445e+10	10341000000	7443500000	9365500000	9050000000	1.20933	0.264157
O14791	Apolipoprotein L1	APOL1	sp|O14791|APOL1_HUMANApolipoproteinL1OS=HomosapiensOX=9606GN=APOL1PE=1SV=5	sp|O14791|APOL1_HUMAN Apolipoprotein L1 OS=Homo sapiens OX=9606 GN=APOL1 PE=1 SV=5	1	17	17	17	48	43.974	3358500000	1651500000	4772400000	3260800000	3861800000	3410700000	3991200000	3.75457e+09	0.868489	0.619655
O43866	CD5 antigen-like	CD5L	sp|O43866|CD5L_HUMANCD5antigen-likeOS=HomosapiensOX=9606GN=CD5LPE=1SV=1	sp|O43866|CD5L_HUMAN CD5 antigen-like OS=Homo sapiens OX=9606 GN=CD5L PE=1 SV=1	1	20	20	20	61.1	38.087	57991000000	38664000000	43294000000	4.66497e+10	39625000000	32964000000	36327000000	3.63053e+10	1.28493	0.167061
O75636	Ficolin-3	FCN3	sp|O75636|FCN3_HUMANFicolin-3OS=HomosapiensOX=9606GN=FCN3PE=1SV=2	sp|O75636|FCN3_HUMAN Ficolin-3 OS=Homo sapiens OX=9606 GN=FCN3 PE=1 SV=2	1	12	12	12	57.5	32.903	6980700000	5533300000	6496000000	6.33667e+09	6955000000	6378200000	7291600000	6.87493e+09	0.921706	0.344037
P00734	Prothrombin	F2	sp|P00734|THRB_HUMANProthrombinOS=HomosapiensOX=9606GN=F2PE=1SV=2;CON__P00735	sp|P00734|THRB_HUMAN Prothrombin OS=Homo sapiens OX=9606 GN=F2 PE=1 SV=2	2	23	23	23	42.6	70.036	6888400000	4559500000	4666400000	5.37143e+09	4493900000	4180700000	3972800000	4215800000	1.27412	0.209745
P00738	Haptoglobin	HP	sp|P00738|HPT_HUMANHaptoglobinOS=HomosapiensOX=9606GN=HPPE=1SV=1	sp|P00738|HPT_HUMAN Haptoglobin OS=Homo sapiens OX=9606 GN=HP PE=1 SV=1	1	31	14	31	65.3	45.205	60453000000	62177000000	52995000000	5.85417e+10	93073000000	52471000000	93525000000	7.96897e+10	0.734621	0.202761
P00739	Haptoglobin-related protein	HPR	sp|P00739|HPTR_HUMANHaptoglobin-relatedproteinOS=HomosapiensOX=9606GN=HPRPE=2SV=2	sp|P00739|HPTR_HUMAN Haptoglobin-related protein OS=Homo sapiens OX=9606 GN=HPR PE=2 SV=2	1	27	10	10	73.9	39.029	6200100000	3469800000	3386700000	4352200000	5151400000	5571700000	4843100000	5.18873e+09	0.838779	0.427423
P00748	Coagulation factor XII	F12	sp|P00748|FA12_HUMANCoagulationfactorXIIOS=HomosapiensOX=9606GN=F12PE=1SV=3	sp|P00748|FA12_HUMAN Coagulation factor XII OS=Homo sapiens OX=9606 GN=F12 PE=1 SV=3	1	12	12	12	25	67.791	518390000	284280000	928680000	5.77117e+08	606520000	533490000	514990000	5.51667e+08	1.04613	0.900115
P01009	Alpha-1-antitrypsin	SERPINA1	sp|P01009|A1AT_HUMANAlpha-1-antitrypsinOS=HomosapiensOX=9606GN=SERPINA1PE=1SV=3;sp|P20848|A1ATR_HUMANPutativealpha-1-antitrypsin-relatedproteinOS=HomosapiensOX=9606GN=SERPINA2PE=1SV=1	sp|P01009|A1AT_HUMAN Alpha-1-antitrypsin OS=Homo sapiens OX=9606 GN=SERPINA1 PE=1 SV=3	2	25	25	25	64.6	46.736	11966000000	14588000000	8474500000	1.16762e+10	16249000000	14078000000	15467000000	1.52647e+10	0.764915	0.129095
P01011	Alpha-1-antichymotrypsin	SERPINA3	sp|P01011|AACT_HUMANAlpha-1-antichymotrypsinOS=HomosapiensOX=9606GN=SERPINA3PE=1SV=2	sp|P01011|AACT_HUMAN Alpha-1-antichymotrypsin OS=Homo sapiens OX=9606 GN=SERPINA3 PE=1 SV=2	1	12	12	12	40.4	47.65	845300000	996920000	1060000000	9.67407e+08	1209200000	1431800000	1115100000	1.25203e+09	0.772668	0.0661751
P01023	Alpha-2-macroglobulin	A2M	sp|P01023|A2MG_HUMANAlpha-2-macroglobulinOS=HomosapiensOX=9606GN=A2MPE=1SV=3;CON__ENSEMBL:ENSBTAP00000024146;sp|Q6Y2X3|DJC14_HUMANDnaJhomologsubfamilyCmember14OS=HomosapiensOX=9606GN=DNAJC14PE=2SV=2	sp|P01023|A2MG_HUMAN Alpha-2-macroglobulin OS=Homo sapiens OX=9606 GN=A2M PE=1 SV=3	3	84	74	84	70.9	163.29	525810000000	373250000000	380990000000	4.26683e+11	408480000000	448410000000	376660000000	4.11183e+11	1.0377	0.787505
P01031	Complement C5	C5	sp|P01031|CO5_HUMANComplementC5OS=HomosapiensOX=9606GN=C5PE=1SV=4;CON__Q1A7A4	sp|P01031|CO5_HUMAN Complement C5 OS=Homo sapiens OX=9606 GN=C5 PE=1 SV=4	2	34	34	34	24.9	188.3	1001100000	491070000	430850000	6.41007e+08	494260000	239220000	588550000	4.40677e+08	1.4546	0.391714
P01591	Immunoglobulin J chain	JCHAIN	sp|P01591|IGJ_HUMANImmunoglobulinJchainOS=HomosapiensOX=9606GN=JCHAINPE=1SV=4	sp|P01591|IGJ_HUMAN Immunoglobulin J chain OS=Homo sapiens OX=9606 GN=JCHAIN PE=1 SV=4	1	9	9	9	64.2	18.098	47188000000	28589000000	32789000000	3.61887e+10	34658000000	22051000000	31698000000	29469000000	1.22802	0.378832
P01594	Immunoglobulin kappa variable 1-33	IGKV1-33	sp|P01594|KV133_HUMANImmunoglobulinkappavariable1-33OS=HomosapiensOX=9606GN=IGKV1-33PE=1SV=2;sp|P01593|KVD33_HUMANImmunoglobulinkappavariable1D-33OS=HomosapiensOX=9606GN=IGKV1D-33PE=1SV=2	sp|P01594|KV133_HUMAN Immunoglobulin kappa variable 1-33 OS=Homo sapiens OX=9606 GN=IGKV1-33 PE=1 SV=2;sp|P01593|KVD33_HUMAN Immunoglobulin kappa variable 1D-33 OS=Homo sapiens OX=9606 GN=IGKV1D-33 PE=1 SV=2	2	3	3	3	34.2	12.848	328480000		147390000	237935000	319730000	127520000	286010000	244420000	0.973468	0.953311
P01619	Immunoglobulin kappa variable 3-20	IGKV3-20	sp|P01619|KV320_HUMANImmunoglobulinkappavariable3-20OS=HomosapiensOX=9606GN=IGKV3-20PE=1SV=2	sp|P01619|KV320_HUMAN Immunoglobulin kappa variable 3-20 OS=Homo sapiens OX=9606 GN=IGKV3-20 PE=1 SV=2	1	5	3	5	46.6	12.557	8357700000	6260400000	4635700000	6.41793e+09	6951800000	5019500000	6199100000	6056800000	1.05962	0.781133
P01624	Immunoglobulin kappa variable 3-15	IGKV3-15	sp|P01624|KV315_HUMANImmunoglobulinkappavariable3-15OS=HomosapiensOX=9606GN=IGKV3-15PE=1SV=2;sp|A0A0C4DH55|KVD07_HUMANImmunoglobulinkappavariable3D-7OS=HomosapiensOX=9606GN=IGKV3D-7PE=3SV=5	sp|P01624|KV315_HUMAN Immunoglobulin kappa variable 3-15 OS=Homo sapiens OX=9606 GN=IGKV3-15 PE=1 SV=2;sp|A0A0C4DH55|KVD07_HUMAN Immunoglobulin kappa variable 3D-7 OS=Homo sapiens OX=9606 GN=IGKV3D-7 PE=3 SV=5	2	4	1	3	32.2	12.496	3014800000	1376300000	2918400000	2436500000	2368400000	2466400000	2351300000	2.39537e+09	1.01717	0.942088
P01700	Immunoglobulin lambda variable 1-47	IGLV1-47	sp|P01700|LV147_HUMANImmunoglobulinlambdavariable1-47OS=HomosapiensOX=9606GN=IGLV1-47PE=1SV=2	sp|P01700|LV147_HUMAN Immunoglobulin lambda variable 1-47 OS=Homo sapiens OX=9606 GN=IGLV1-47 PE=1 SV=2	1	5	2	4	49.6	12.283	3314700000	987650000	1465900000	1922750000	2515800000	3145800000	2229500000	2.63037e+09	0.730982	0.404184
P01701	Immunoglobulin lambda variable 1-51	IGLV1-51	sp|P01701|LV151_HUMANImmunoglobulinlambdavariable1-51OS=HomosapiensOX=9606GN=IGLV1-51PE=1SV=2	sp|P01701|LV151_HUMAN Immunoglobulin lambda variable 1-51 OS=Homo sapiens OX=9606 GN=IGLV1-51 PE=1 SV=2	1	4	3	3	38.5	12.249	2123000000	1217700000		1670350000	1627200000	2843500000	1253300000	1908000000	0.875445	0.758454
P01714	Immunoglobulin lambda variable 3-19	IGLV3-19	sp|P01714|LV319_HUMANImmunoglobulinlambdavariable3-19OS=HomosapiensOX=9606GN=IGLV3-19PE=1SV=2	sp|P01714|LV319_HUMAN Immunoglobulin lambda variable 3-19 OS=Homo sapiens OX=9606 GN=IGLV3-19 PE=1 SV=2	1	4	3	4	27.7	12.042	978340000		898320000	938330000	873820000	984880000	936600000	9.31767e+08	1.00704	0.905944
P01743	Immunoglobulin heavy variable 1-46	IGHV1-46	sp|P01743|HV146_HUMANImmunoglobulinheavyvariable1-46OS=HomosapiensOX=9606GN=IGHV1-46PE=1SV=2	sp|P01743|HV146_HUMAN Immunoglobulin heavy variable 1-46 OS=Homo sapiens OX=9606 GN=IGHV1-46 PE=1 SV=2	1	3	1	1	28.2	12.933		108740000	137060000	122900000	94661000		98460000	96560500	1.27278	0.206554
P01780	Immunoglobulin heavy variable 3-7	IGHV3-7	sp|P01780|HV307_HUMANImmunoglobulinheavyvariable3-7OS=HomosapiensOX=9606GN=IGHV3-7PE=1SV=2	sp|P01780|HV307_HUMAN Immunoglobulin heavy variable 3-7 OS=Homo sapiens OX=9606 GN=IGHV3-7 PE=1 SV=2	1	4	2	3	32.5	12.943	1745600000	1375500000	1667700000	1.59627e+09	489760000	1472000000	2702600000	1.55479e+09	1.02668	0.952177
P0DP04	Immunoglobulin heavy variable 3-43D	IGHV3-43D	sp|P0DP04|HV43D_HUMANImmunoglobulinheavyvariable3-43DOS=HomosapiensOX=9606GN=IGHV3-43DPE=3SV=1;sp|P01782|HV309_HUMANImmunoglobulinheavyvariable3-9OS=HomosapiensOX=9606GN=IGHV3-9PE=1SV=2	sp|P0DP04|HV43D_HUMAN Immunoglobulin heavy variable 3-43D OS=Homo sapiens OX=9606 GN=IGHV3-43D PE=3 SV=1;sp|P01782|HV309_HUMAN Immunoglobulin heavy variable 3-9 OS=Homo sapiens OX=9606 GN=IGHV3-9 PE=1 SV=2	2	3	2	2	34.7	13.017	1330700000	466440000	251430000	6.82857e+08	1297700000	792370000	1247300000	1.11246e+09	0.613828	0.306617
P01833	Polymeric immunoglobulin receptor	PIGR	sp|P01833|PIGR_HUMANPolymericimmunoglobulinreceptorOS=HomosapiensOX=9606GN=PIGRPE=1SV=4	sp|P01833|PIGR_HUMAN Polymeric immunoglobulin receptor OS=Homo sapiens OX=9606 GN=PIGR PE=1 SV=4	1	20	20	20	33.1	83.283	1079100000	1018300000	213720000	7.70373e+08	1083100000	1454400000	961990000	1.1665e+09	0.660416	0.277989
P01834	Immunoglobulin kappa constant	IGKC	sp|P01834|IGKC_HUMANImmunoglobulinkappaconstantOS=HomosapiensOX=9606GN=IGKCPE=1SV=2	sp|P01834|IGKC_HUMAN Immunoglobulin kappa constant OS=Homo sapiens OX=9606 GN=IGKC PE=1 SV=2	1	9	2	2	86.9	11.765	9638800000	9900200000	16821000000	12120000000	8431900000	6365300000	9311200000	8.03613e+09	1.50819	0.178862
P01860	Immunoglobulin heavy constant gamma 3	IGHG3	sp|P01860|IGHG3_HUMANImmunoglobulinheavyconstantgamma3OS=HomosapiensOX=9606GN=IGHG3PE=1SV=2	sp|P01860|IGHG3_HUMAN Immunoglobulin heavy constant gamma 3 OS=Homo sapiens OX=9606 GN=IGHG3 PE=1 SV=2	1	16	7	9	53.1	41.287	3621200000	2413800000	3809400000	3.28147e+09	5144700000	2053500000	5065000000	4.08773e+09	0.802759	0.506883
P01861	Immunoglobulin heavy constant gamma 4	IGHG4	sp|P01861|IGHG4_HUMANImmunoglobulinheavyconstantgamma4OS=HomosapiensOX=9606GN=IGHG4PE=1SV=1	sp|P01861|IGHG4_HUMAN Immunoglobulin heavy constant gamma 4 OS=Homo sapiens OX=9606 GN=IGHG4 PE=1 SV=1	1	15	8	9	57.8	35.94	9060100000	8592400000	4138100000	7.26353e+09	8730700000	3327700000	10244000000	7.43413e+09	0.977052	0.951216
P01871	Immunoglobulin heavy constant mu	IGHM	sp|P01871|IGHM_HUMANImmunoglobulinheavyconstantmuOS=HomosapiensOX=9606GN=IGHMPE=1SV=4	sp|P01871|IGHM_HUMAN Immunoglobulin heavy constant mu OS=Homo sapiens OX=9606 GN=IGHM PE=1 SV=4	1	36	11	36	77	49.439	405540000000	336510000000	413310000000	385120000000	356070000000	314470000000	344880000000	3.38473e+11	1.13782	0.163774
P01876	Immunoglobulin heavy constant alpha 1	IGHA1	sp|P01876|IGHA1_HUMANImmunoglobulinheavyconstantalpha1OS=HomosapiensOX=9606GN=IGHA1PE=1SV=2	sp|P01876|IGHA1_HUMAN Immunoglobulin heavy constant alpha 1 OS=Homo sapiens OX=9606 GN=IGHA1 PE=1 SV=2	1	16	9	16	62.6	37.654	41421000000	47220000000	42494000000	4.37117e+10	39701000000	22840000000	41426000000	3.46557e+10	1.26131	0.217333
P02647	Apolipoprotein A-I	APOA1	sp|P02647|APOA1_HUMANApolipoproteinA-IOS=HomosapiensOX=9606GN=APOA1PE=1SV=1;CON__P15497	sp|P02647|APOA1_HUMAN Apolipoprotein A-I OS=Homo sapiens OX=9606 GN=APOA1 PE=1 SV=1	2	27	27	27	74.2	30.777	41949000000	37299000000	38688000000	39312000000	38861000000	38358000000	37564000000	38261000000	1.02747	0.502816
P02649	Apolipoprotein E	APOE	sp|P02649|APOE_HUMANApolipoproteinEOS=HomosapiensOX=9606GN=APOEPE=1SV=1;CON__Q03247	sp|P02649|APOE_HUMAN Apolipoprotein E OS=Homo sapiens OX=9606 GN=APOE PE=1 SV=1	2	21	21	21	66.6	36.154	6445300000	10054000000	6977700000	7.82567e+09	5537600000	5192200000	5348200000	5.35933e+09	1.46019	0.0942951
P02652	Apolipoprotein A-II	APOA2	sp|P02652|APOA2_HUMANApolipoproteinA-IIOS=HomosapiensOX=9606GN=APOA2PE=1SV=1	sp|P02652|APOA2_HUMAN Apolipoprotein A-II OS=Homo sapiens OX=9606 GN=APOA2 PE=1 SV=1	1	7	7	7	67	11.175	3244600000	2716600000		2980600000	2510300000	3210200000	2439000000	2.71983e+09	1.09588	0.535478
P02654	Apolipoprotein C-I	APOC1	sp|P02654|APOC1_HUMANApolipoproteinC-IOS=HomosapiensOX=9606GN=APOC1PE=1SV=1	sp|P02654|APOC1_HUMAN Apolipoprotein C-I OS=Homo sapiens OX=9606 GN=APOC1 PE=1 SV=1	1	4	4	4	26.5	9.3318	968240000	1238900000	635580000	9.47573e+08	711870000	932540000	672660000	7.72357e+08	1.22686	0.413772
P02655	Apolipoprotein C-II	APOC2	sp|P02655|APOC2_HUMANApolipoproteinC-IIOS=HomosapiensOX=9606GN=APOC2PE=1SV=1	sp|P02655|APOC2_HUMAN Apolipoprotein C-II OS=Homo sapiens OX=9606 GN=APOC2 PE=1 SV=1	1	4	4	4	49.5	11.284	219340000	268960000		244150000	389570000	738260000	407710000	5.11847e+08	0.476998	0.167108
P02656	Apolipoprotein C-III	APOC3	sp|P02656|APOC3_HUMANApolipoproteinC-IIIOS=HomosapiensOX=9606GN=APOC3PE=1SV=1	sp|P02656|APOC3_HUMAN Apolipoprotein C-III OS=Homo sapiens OX=9606 GN=APOC3 PE=1 SV=1	1	3	3	3	46.5	10.852	468180000	674830000	624960000	5.89323e+08	486110000	828690000	492210000	6.02337e+08	0.978395	0.924608
P02671	Fibrinogen alpha chain	FGA	sp|P02671|FIBA_HUMANFibrinogenalphachainOS=HomosapiensOX=9606GN=FGAPE=1SV=2	sp|P02671|FIBA_HUMAN Fibrinogen alpha chain OS=Homo sapiens OX=9606 GN=FGA PE=1 SV=2	1	22	22	22	37.4	94.972	269190000		1176100000	722645000	1995100000	880710000	1727200000	1.53434e+09	0.470982	0.236301
P02730	Band 3 anion transport protein	SLC4A1	sp|P02730|B3AT_HUMANBand3aniontransportproteinOS=HomosapiensOX=9606GN=SLC4A1PE=1SV=3	sp|P02730|B3AT_HUMAN Band 3 anion transport protein OS=Homo sapiens OX=9606 GN=SLC4A1 PE=1 SV=3	1	17	17	17	29.1	101.79	86456000	245060000	469090000	2.66869e+08	842520000	350100000	542640000	578420000	0.461375	0.160729
P02743	Serum amyloid P-component	APCS	sp|P02743|SAMP_HUMANSerumamyloidP-componentOS=HomosapiensOX=9606GN=APCSPE=1SV=2	sp|P02743|SAMP_HUMAN Serum amyloid P-component OS=Homo sapiens OX=9606 GN=APCS PE=1 SV=2	1	7	7	7	33.2	25.387	601240000	449240000	606620000	5.52367e+08	339410000	475620000	391420000	402150000	1.37353	0.0822124
P02748	Complement component C9	C9	sp|P02748|CO9_HUMANComplementcomponentC9OS=HomosapiensOX=9606GN=C9PE=1SV=2	sp|P02748|CO9_HUMAN Complement component C9 OS=Homo sapiens OX=9606 GN=C9 PE=1 SV=2	1	18	16	18	38.8	63.173	2550500000	1018900000	1153900000	1.57443e+09	779890000	329560000	836870000	6.48773e+08	2.42679	0.146806
P02760	Protein AMBP	AMBP	sp|P02760|AMBP_HUMANProteinAMBPOS=HomosapiensOX=9606GN=AMBPPE=1SV=1;CON__P00978	sp|P02760|AMBP_HUMAN Protein AMBP OS=Homo sapiens OX=9606 GN=AMBP PE=1 SV=1	2	7	7	7	25.6	38.999	217870000	211810000	280100000	2.36593e+08	230800000	187580000	262950000	227110000	1.04176	0.77403
P02763	Alpha-1-acid glycoprotein 1	ORM1	sp|P02763|A1AG1_HUMANAlpha-1-acidglycoprotein1OS=HomosapiensOX=9606GN=ORM1PE=1SV=1	sp|P02763|A1AG1_HUMAN Alpha-1-acid glycoprotein 1 OS=Homo sapiens OX=9606 GN=ORM1 PE=1 SV=1	1	9	6	9	44.8	23.511	5085400000	10958000000	6870000000	7637800000	6395800000	6509000000	6907100000	6.60397e+09	1.15655	0.585436
P02765	Alpha-2-HS-glycoprotein	AHSG	sp|P02765|FETUA_HUMANAlpha-2-HS-glycoproteinOS=HomosapiensOX=9606GN=AHSGPE=1SV=1	sp|P02765|FETUA_HUMAN Alpha-2-HS-glycoprotein OS=Homo sapiens OX=9606 GN=AHSG PE=1 SV=1	1	7	7	7	37.1	39.324	278800000	315410000		297105000	1596200000	614420000	1645100000	1285240000	0.231167	0.107048
P02766	Transthyretin	TTR	sp|P02766|TTHY_HUMANTransthyretinOS=HomosapiensOX=9606GN=TTRPE=1SV=1	sp|P02766|TTHY_HUMAN Transthyretin OS=Homo sapiens OX=9606 GN=TTR PE=1 SV=1	1	6	6	6	63.9	15.887	363010000	461530000	451770000	4.25437e+08	453900000	356390000	419620000	409970000	1.03773	0.733749
P02774	Vitamin D-binding protein	GC	sp|P02774|VTDB_HUMANVitaminD-bindingproteinOS=HomosapiensOX=9606GN=GCPE=1SV=1;CON__Q3MHN5;CON__ENSEMBL:ENSBTAP00000018229	sp|P02774|VTDB_HUMAN Vitamin D-binding protein OS=Homo sapiens OX=9606 GN=GC PE=1 SV=1	3	21	21	21	55.9	52.963	1120500000	1361500000	1092800000	1191600000	1159900000	1357100000	1094400000	1203800000	0.989865	0.921468
P02775	Platelet basic protein	PPBP	sp|P02775|CXCL7_HUMANPlateletbasicproteinOS=HomosapiensOX=9606GN=PPBPPE=1SV=3	sp|P02775|CXCL7_HUMAN Platelet basic protein OS=Homo sapiens OX=9606 GN=PPBP PE=1 SV=3	1	5	5	5	44.5	13.894	334790000	346060000	493480000	3.91443e+08	544920000	407130000	524660000	4.92237e+08	0.795234	0.205673
P02787	Serotransferrin	TF	sp|P02787|TRFE_HUMANSerotransferrinOS=HomosapiensOX=9606GN=TFPE=1SV=3;CON__Q2HJF0	sp|P02787|TRFE_HUMAN Serotransferrin OS=Homo sapiens OX=9606 GN=TF PE=1 SV=3	2	47	46	47	68.1	77.063	68037000000	88879000000	67419000000	7.47783e+10	56437000000	60908000000	55086000000	57477000000	1.30101	0.0759686
P02788	Lactotransferrin	LTF	sp|P02788|TRFL_HUMANLactotransferrinOS=HomosapiensOX=9606GN=LTFPE=1SV=6	sp|P02788|TRFL_HUMAN Lactotransferrin OS=Homo sapiens OX=9606 GN=LTF PE=1 SV=6	1	31	29	31	58.3	78.181	114590000	814720000	164910000	364740000	1053400000	409740000	985260000	8.16133e+08	0.446912	0.211942
P02792	Ferritin light chain	FTL	sp|P02792|FRIL_HUMANFerritinlightchainOS=HomosapiensOX=9606GN=FTLPE=1SV=2	sp|P02792|FRIL_HUMAN Ferritin light chain OS=Homo sapiens OX=9606 GN=FTL PE=1 SV=2	1	7	7	7	50.3	20.019	462240000	273570000	715110000	483640000	357910000	290420000	347350000	3.31893e+08	1.45721	0.30669
P03952	Plasma kallikrein	KLKB1	sp|P03952|KLKB1_HUMANPlasmakallikreinOS=HomosapiensOX=9606GN=KLKB1PE=1SV=1;sp|P20718|GRAH_HUMANGranzymeHOS=HomosapiensOX=9606GN=GZMHPE=1SV=1	sp|P03952|KLKB1_HUMAN Plasma kallikrein OS=Homo sapiens OX=9606 GN=KLKB1 PE=1 SV=1	2	26	25	25	50	71.369	1503500000	1083100000	1364000000	1.31687e+09	2371400000	1482700000	2153100000	2002400000	0.657644	0.0805018
P04114	Apolipoprotein B-100	APOB	sp|P04114|APOB_HUMANApolipoproteinB-100OS=HomosapiensOX=9606GN=APOBPE=1SV=2;CON__ENSEMBL:ENSBTAP00000032840	sp|P04114|APOB_HUMAN Apolipoprotein B-100 OS=Homo sapiens OX=9606 GN=APOB PE=1 SV=2	2	206	206	206	54.8	515.6	33215000000	58873000000	35219000000	4.24357e+10	19135000000	26957000000	18966000000	21686000000	1.95682	0.0744617
P04196	Histidine-rich glycoprotein	HRG	sp|P04196|HRG_HUMANHistidine-richglycoproteinOS=HomosapiensOX=9606GN=HRGPE=1SV=1	sp|P04196|HRG_HUMAN Histidine-rich glycoprotein OS=Homo sapiens OX=9606 GN=HRG PE=1 SV=1	1	21	21	21	46.1	59.578	9908500000	14572000000	11397000000	1.19592e+10	13041000000	20750000000	12836000000	1.55423e+10	0.769458	0.290642
P04217	Alpha-1B-glycoprotein	A1BG	sp|P04217|A1BG_HUMANAlpha-1B-glycoproteinOS=HomosapiensOX=9606GN=A1BGPE=1SV=4;CON__Q2KJF1	sp|P04217|A1BG_HUMAN Alpha-1B-glycoprotein OS=Homo sapiens OX=9606 GN=A1BG PE=1 SV=4	2	15	15	15	53.3	54.253	849740000	958650000	464610000	7.57667e+08	840220000	1047200000	940760000	9.42727e+08	0.803697	0.315314
P04406	Glyceraldehyde-3-phosphate dehydrogenase	GAPDH	sp|P04406|G3P_HUMANGlyceraldehyde-3-phosphatedehydrogenaseOS=HomosapiensOX=9606GN=GAPDHPE=1SV=3;sp|O14556|G3PT_HUMANGlyceraldehyde-3-phosphatedehydrogenase,testis-specificOS=HomosapiensOX=9606GN=GAPDHSPE=1SV=2	sp|P04406|G3P_HUMAN Glyceraldehyde-3-phosphate dehydrogenase OS=Homo sapiens OX=9606 GN=GAPDH PE=1 SV=3	2	9	9	9	35.5	36.053		150190000	198110000	174150000	209590000	238180000	230680000	226150000	0.770064	0.089574
P04433	Immunoglobulin kappa variable 3-11	IGKV3-11	sp|P04433|KV311_HUMANImmunoglobulinkappavariable3-11OS=HomosapiensOX=9606GN=IGKV3-11PE=1SV=1;sp|A0A0A0MRZ8|KVD11_HUMANImmunoglobulinkappavariable3D-11OS=HomosapiensOX=9606GN=IGKV3D-11PE=3SV=6	sp|P04433|KV311_HUMAN Immunoglobulin kappa variable 3-11 OS=Homo sapiens OX=9606 GN=IGKV3-11 PE=1 SV=1;sp|A0A0A0MRZ8|KVD11_HUMAN Immunoglobulin kappa variable 3D-11 OS=Homo sapiens OX=9606 GN=IGKV3D-11 PE=3 SV=6	2	5	4	5	58.3	12.575	3461800000	3973600000	2372800000	3269400000	5668200000	3035000000	5119800000	4.60767e+09	0.709557	0.223834
P05106	Integrin beta-3	ITGB3	sp|P05106|ITB3_HUMANIntegrinbeta-3OS=HomosapiensOX=9606GN=ITGB3PE=1SV=2	sp|P05106|ITB3_HUMAN Integrin beta-3 OS=Homo sapiens OX=9606 GN=ITGB3 PE=1 SV=2	1	20	20	20	32.2	87.057	375610000	858500000	1154000000	7.96037e+08	879900000	960280000	882760000	9.07647e+08	0.877034	0.650642
P05154	Plasma serine protease inhibitor	SERPINA5	sp|P05154|IPSP_HUMANPlasmaserineproteaseinhibitorOS=HomosapiensOX=9606GN=SERPINA5PE=1SV=3	sp|P05154|IPSP_HUMAN Plasma serine protease inhibitor OS=Homo sapiens OX=9606 GN=SERPINA5 PE=1 SV=3	1	11	11	11	29.1	45.674	460660000	472600000	327910000	420390000	468260000	328290000	522930000	4.39827e+08	0.955808	0.806357
P05164	Myeloperoxidase	MPO	sp|P05164|PERM_HUMANMyeloperoxidaseOS=HomosapiensOX=9606GN=MPOPE=1SV=1;sp|P11678|PERE_HUMANEosinophilperoxidaseOS=HomosapiensOX=9606GN=EPXPE=1SV=2	sp|P05164|PERM_HUMAN Myeloperoxidase OS=Homo sapiens OX=9606 GN=MPO PE=1 SV=1	2	25	25	25	44.3	83.868	71220000	353420000	243320000	2.22653e+08	1045600000	113510000	1140800000	7.66637e+08	0.290429	0.182655
P05546	Heparin cofactor 2	SERPIND1	sp|P05546|HEP2_HUMANHeparincofactor2OS=HomosapiensOX=9606GN=SERPIND1PE=1SV=3;CON__ENSEMBL:ENSBTAP00000018574	sp|P05546|HEP2_HUMAN Heparin cofactor 2 OS=Homo sapiens OX=9606 GN=SERPIND1 PE=1 SV=3	2	17	17	17	35.1	57.07	161290000	150700000	120910000	144300000	411200000	131980000	388670000	3.10617e+08	0.46456	0.139524
P06276	Cholinesterase	BCHE	sp|P06276|CHLE_HUMANCholinesteraseOS=HomosapiensOX=9606GN=BCHEPE=1SV=1	sp|P06276|CHLE_HUMAN Cholinesterase OS=Homo sapiens OX=9606 GN=BCHE PE=1 SV=1	1	5	5	5	13.8	68.417	150430000	142950000	243590000	178990000	77616000	101340000	109660000	9.62053e+07	1.8605	0.0703127
P06310	Immunoglobulin kappa variable 2-30	IGKV2-30	sp|P06310|KV230_HUMANImmunoglobulinkappavariable2-30OS=HomosapiensOX=9606GN=IGKV2-30PE=3SV=2	sp|P06310|KV230_HUMAN Immunoglobulin kappa variable 2-30 OS=Homo sapiens OX=9606 GN=IGKV2-30 PE=3 SV=2	1	3	1	2	33.3	13.185	2135000000	1673200000		1904100000	877950000	1428000000	1096600000	1.13418e+09	1.67883	0.0643262
P06312	Immunoglobulin kappa variable 4-1	IGKV4-1	sp|P06312|KV401_HUMANImmunoglobulinkappavariable4-1OS=HomosapiensOX=9606GN=IGKV4-1PE=1SV=1	sp|P06312|KV401_HUMAN Immunoglobulin kappa variable 4-1 OS=Homo sapiens OX=9606 GN=IGKV4-1 PE=1 SV=1	1	5	5	5	35.5	13.38	5324200000	4172900000	3908800000	4.46863e+09	4613900000	4082800000	5613100000	4.76993e+09	0.936833	0.654709
P06331	Immunoglobulin heavy variable 4-34	IGHV4-34	sp|P06331|HV434_HUMANImmunoglobulinheavyvariable4-34OS=HomosapiensOX=9606GN=IGHV4-34PE=1SV=2	sp|P06331|HV434_HUMAN Immunoglobulin heavy variable 4-34 OS=Homo sapiens OX=9606 GN=IGHV4-34 PE=1 SV=2	1	3	1	3	37.4	13.815	1534200000	1202400000	1016000000	1.25087e+09	1000200000	1021900000	1084000000	1.03537e+09	1.20814	0.233293
P06702	Protein S100-A9	S100A9	sp|P06702|S10A9_HUMANProteinS100-A9OS=HomosapiensOX=9606GN=S100A9PE=1SV=1	sp|P06702|S10A9_HUMAN Protein S100-A9 OS=Homo sapiens OX=9606 GN=S100A9 PE=1 SV=1	1	8	8	8	74.6	13.242	313380000	187750000	1899600000	8.00243e+08	1353600000	878090000	1545300000	1.259e+09	0.63562	0.477106
P06727	Apolipoprotein A-IV	APOA4	sp|P06727|APOA4_HUMANApolipoproteinA-IVOS=HomosapiensOX=9606GN=APOA4PE=1SV=3	sp|P06727|APOA4_HUMAN Apolipoprotein A-IV OS=Homo sapiens OX=9606 GN=APOA4 PE=1 SV=3	1	20	20	20	50.8	45.398	820030000	488230000	440680000	582980000	541230000	288480000	551280000	460330000	1.26644	0.451197
P07358	Complement component C8 beta chain	C8B	sp|P07358|CO8B_HUMANComplementcomponentC8betachainOS=HomosapiensOX=9606GN=C8BPE=1SV=3	sp|P07358|CO8B_HUMAN Complement component C8 beta chain OS=Homo sapiens OX=9606 GN=C8B PE=1 SV=3	1	12	12	12	31.5	67.046	180640000	90439000		135539500	94399000		130760000	112579500	1.20395	0.683313
P07360	Complement component C8 gamma chain	C8G	sp|P07360|CO8G_HUMANComplementcomponentC8gammachainOS=HomosapiensOX=9606GN=C8GPE=1SV=3	sp|P07360|CO8G_HUMAN Complement component C8 gamma chain OS=Homo sapiens OX=9606 GN=C8G PE=1 SV=3	1	6	6	6	40.6	22.277	416600000	143040000	113850000	2.24497e+08	133410000	55228000	152330000	113656000	1.97523	0.333645
P08473	Neprilysin	MME	sp|P08473|NEP_HUMANNeprilysinOS=HomosapiensOX=9606GN=MMEPE=1SV=2	sp|P08473|NEP_HUMAN Neprilysin OS=Homo sapiens OX=9606 GN=MME PE=1 SV=2	1	13	13	13	19.3	85.513	53030000	280910000		166970000	126820000		129750000	128285000	1.30156	0.766574
P08514	Integrin alpha-IIb	ITGA2B	sp|P08514|ITA2B_HUMANIntegrinalpha-IIbOS=HomosapiensOX=9606GN=ITGA2BPE=1SV=3	sp|P08514|ITA2B_HUMAN Integrin alpha-IIb OS=Homo sapiens OX=9606 GN=ITGA2B PE=1 SV=3	1	20	20	20	25.9	113.38	599800000	766720000	1149200000	8.38573e+08	1271700000	1269000000	1195600000	1.24543e+09	0.673319	0.0687198
P08519	Apolipoprotein(a)	LPA	sp|P08519|APOA_HUMANApolipoprotein(a)OS=HomosapiensOX=9606GN=LPAPE=1SV=1	sp|P08519|APOA_HUMAN Apolipoprotein(a) OS=Homo sapiens OX=9606 GN=LPA PE=1 SV=1	1	26	26	26	33.6	501.31	813990000	4394600000	1337200000	2181930000	1246300000	1235100000	1345500000	1.27563e+09	1.71047	0.462729
P08603	Complement factor H	CFH	sp|P08603|CFAH_HUMANComplementfactorHOS=HomosapiensOX=9606GN=CFHPE=1SV=4;sp|Q02985|FHR3_HUMANComplementfactorH-relatedprotein3OS=HomosapiensOX=9606GN=CFHR3PE=1SV=2	sp|P08603|CFAH_HUMAN Complement factor H OS=Homo sapiens OX=9606 GN=CFH PE=1 SV=4	2	40	39	40	40.7	139.09	828910000	998480000	781870000	8.69753e+08	1260900000	984340000	1254200000	1166480000	0.745622	0.0575272
P08697	Alpha-2-antiplasmin	SERPINF2	sp|P08697|A2AP_HUMANAlpha-2-antiplasminOS=HomosapiensOX=9606GN=SERPINF2PE=1SV=3;CON__P28800	sp|P08697|A2AP_HUMAN Alpha-2-antiplasmin OS=Homo sapiens OX=9606 GN=SERPINF2 PE=1 SV=3	2	12	12	12	29.9	54.565	274350000	236970000	271700000	2.61007e+08	346710000	282610000	386220000	3.38513e+08	0.771038	0.0756066
P0C0L4	Complement C4-A	C4A	sp|P0C0L4|CO4A_HUMANComplementC4-AOS=HomosapiensOX=9606GN=C4APE=1SV=2;CON__ENSEMBL:ENSBTAP00000007350	sp|P0C0L4|CO4A_HUMAN Complement C4-A OS=Homo sapiens OX=9606 GN=C4A PE=1 SV=2	2	78	3	78	56.8	192.78	25487000000	29876000000	29339000000	28234000000	29292000000	33283000000	27058000000	2.98777e+10	0.944987	0.511886
P0C0L5	Complement C4-B	C4B	sp|P0C0L5|CO4B_HUMANComplementC4-BOS=HomosapiensOX=9606GN=C4BPE=1SV=2	sp|P0C0L5|CO4B_HUMAN Complement C4-B OS=Homo sapiens OX=9606 GN=C4B PE=1 SV=2	1	77	3	3	55.6	192.75	2292400000	2530700000	2452600000	2.42523e+09	2473000000	2009900000	2556200000	2.34637e+09	1.03361	0.690028
P0DOX2	Immunoglobulin alpha-2 heavy chain		sp|P0DOX2|IGA2_HUMANImmunoglobulinalpha-2heavychainOS=HomosapiensOX=9606PE=1SV=1	sp|P0DOX2|IGA2_HUMAN Immunoglobulin alpha-2 heavy chain OS=Homo sapiens OX=9606 PE=1 SV=1	1	16	2	10	52.1	48.462	5952200000	5804400000	5175500000	5.64403e+09	5718600000	3283700000	5941000000	4981100000	1.13309	0.494912
P0DOX3	Immunoglobulin delta heavy chain		sp|P0DOX3|IGD_HUMANImmunoglobulindeltaheavychainOS=HomosapiensOX=9606PE=1SV=1;sp|P01880|IGHD_HUMANImmunoglobulinheavyconstantdeltaOS=HomosapiensOX=9606GN=IGHDPE=1SV=3	sp|P0DOX3|IGD_HUMAN Immunoglobulin delta heavy chain OS=Homo sapiens OX=9606 PE=1 SV=1;sp|P01880|IGHD_HUMAN Immunoglobulin heavy constant delta OS=Homo sapiens OX=9606 GN=IGHD PE=1 SV=3	2	7	7	7	19.3	56.224	197190000	97472000		147331000	138280000	159410000	140910000	146200000	1.00774	0.978206
P0DOX8	Immunoglobulin lambda-1 light chain		sp|P0DOX8|IGL1_HUMANImmunoglobulinlambda-1lightchainOS=HomosapiensOX=9606PE=1SV=1;sp|B9A064|IGLL5_HUMANImmunoglobulinlambda-likepolypeptide5OS=HomosapiensOX=9606GN=IGLL5PE=2SV=2;sp|P0CG04|IGLC1_HUMANImmunoglobulinlambdaconstant1OS=HomosapiensOX=9606GN=IGLC1PE=1SV=1	sp|P0DOX8|IGL1_HUMAN Immunoglobulin lambda-1 light chain OS=Homo sapiens OX=9606 PE=1 SV=1;sp|B9A064|IGLL5_HUMAN Immunoglobulin lambda-like polypeptide 5 OS=Homo sapiens OX=9606 GN=IGLL5 PE=2 SV=2;sp|P0CG04|IGLC1_HUMAN Immunoglobulin lambda constant 1 OS=H	3	10	4	10	51.4	22.83	65601000000	56681000000	110440000000	77574000000	62356000000	54646000000	68427000000	6.18097e+10	1.25505	0.408878
P0DOY3	Immunoglobulin lambda constant 3	IGLC3	sp|P0DOY3|IGLC3_HUMANImmunoglobulinlambdaconstant3OS=HomosapiensOX=9606GN=IGLC3PE=1SV=1;sp|P0DOY2|IGLC2_HUMANImmunoglobulinlambdaconstant2OS=HomosapiensOX=9606GN=IGLC2PE=1SV=1;sp|P0CF74|IGLC6_HUMANImmunoglobulinlambdaconstant6OS=HomosapiensOX=9606GN=IGLC6PE=1SV=1	sp|P0DOY3|IGLC3_HUMAN Immunoglobulin lambda constant 3 OS=Homo sapiens OX=9606 GN=IGLC3 PE=1 SV=1;sp|P0DOY2|IGLC2_HUMAN Immunoglobulin lambda constant 2 OS=Homo sapiens OX=9606 GN=IGLC2 PE=1 SV=1	3	8	3	4	93.4	11.265	34933000000	23981000000	41625000000	33513000000	28299000000	19922000000	26007000000	2.47427e+10	1.35446	0.19985
P10643	Complement component C7	C7	sp|P10643|CO7_HUMANComplementcomponentC7OS=HomosapiensOX=9606GN=C7PE=1SV=2	sp|P10643|CO7_HUMAN Complement component C7 OS=Homo sapiens OX=9606 GN=C7 PE=1 SV=2	1	13	11	13	18.5	93.517	581370000		34662000	308016000	33453000		37784000	35618500	8.64764	0.424011
P10909	Clusterin	CLU	sp|P10909|CLUS_HUMANClusterinOS=HomosapiensOX=9606GN=CLUPE=1SV=1	sp|P10909|CLUS_HUMAN Clusterin OS=Homo sapiens OX=9606 GN=CLU PE=1 SV=1	1	13	13	13	31.4	52.494	3219200000	2224500000	2693000000	2.71223e+09	3053800000	1833600000	2951900000	2613100000	1.03794	0.848049
P11142	Heat shock cognate 71 kDa protein	HSPA8	sp|P11142|HSP7C_HUMANHeatshockcognate71kDaproteinOS=HomosapiensOX=9606GN=HSPA8PE=1SV=1;sp|P54652|HSP72_HUMANHeatshock-related70kDaprotein2OS=HomosapiensOX=9606GN=HSPA2PE=1SV=1	sp|P11142|HSP7C_HUMAN Heat shock cognate 71 kDa protein OS=Homo sapiens OX=9606 GN=HSPA8 PE=1 SV=1	2	13	11	13	29.6	70.897	67227000		208340000	137783500	646190000	345300000	430540000	474010000	0.290676	0.0771526
P11166	Solute carrier family 2, facilitated glucose transporter member 1	SLC2A1	sp|P11166|GTR1_HUMANSolutecarrierfamily2,facilitatedglucosetransportermember1OS=HomosapiensOX=9606GN=SLC2A1PE=1SV=2	sp|P11166|GTR1_HUMAN Solute carrier family 2, facilitated glucose transporter member 1 OS=Homo sapiens OX=9606 GN=SLC2A1 PE=1 SV=2	1	4	4	4	9.3	54.083	77082000	104160000	258690000	146644000	204120000	145470000	193310000	1.80967e+08	0.810337	0.594154
P11226	Mannose-binding protein C	MBL2	sp|P11226|MBL2_HUMANMannose-bindingproteinCOS=HomosapiensOX=9606GN=MBL2PE=1SV=2	sp|P11226|MBL2_HUMAN Mannose-binding protein C OS=Homo sapiens OX=9606 GN=MBL2 PE=1 SV=2	1	6	6	6	27.4	26.143	281020000	179610000		230315000		345110000	144190000	244650000	0.941406	0.910287
P13671	Complement component C6	C6	sp|P13671|CO6_HUMANComplementcomponentC6OS=HomosapiensOX=9606GN=C6PE=1SV=3	sp|P13671|CO6_HUMAN Complement component C6 OS=Homo sapiens OX=9606 GN=C6 PE=1 SV=3	1	13	13	13	16.3	104.79	626390000	137420000	167840000	310550000	91644000	34376000	127210000	84410000	3.67907	0.231532
P15144	Aminopeptidase N	ANPEP	sp|P15144|AMPN_HUMANAminopeptidaseNOS=HomosapiensOX=9606GN=ANPEPPE=1SV=4	sp|P15144|AMPN_HUMAN Aminopeptidase N OS=Homo sapiens OX=9606 GN=ANPEP PE=1 SV=4	1	32	32	32	41	109.54	1760500000	1661700000	767070000	1.39642e+09	2170700000	976720000	2104600000	1.75067e+09	0.797649	0.517701
P16671	Platelet glycoprotein 4	CD36	sp|P16671|CD36_HUMANPlateletglycoprotein4OS=HomosapiensOX=9606GN=CD36PE=1SV=2	sp|P16671|CD36_HUMAN Platelet glycoprotein 4 OS=Homo sapiens OX=9606 GN=CD36 PE=1 SV=2	1	10	10	10	24.2	53.053		120080000	224190000	172135000	123520000	143000000	171490000	1.46003e+08	1.17898	0.584341
P18428	Lipopolysaccharide-binding protein	LBP	sp|P18428|LBP_HUMANLipopolysaccharide-bindingproteinOS=HomosapiensOX=9606GN=LBPPE=1SV=3	sp|P18428|LBP_HUMAN Lipopolysaccharide-binding protein OS=Homo sapiens OX=9606 GN=LBP PE=1 SV=3	1	12	12	12	37.4	53.383	79629000	89101000		84365000	1860800000	284170000	2003700000	1382890000	0.061006	0.165368
P19652	Alpha-1-acid glycoprotein 2	ORM2	sp|P19652|A1AG2_HUMANAlpha-1-acidglycoprotein2OS=HomosapiensOX=9606GN=ORM2PE=1SV=2	sp|P19652|A1AG2_HUMAN Alpha-1-acid glycoprotein 2 OS=Homo sapiens OX=9606 GN=ORM2 PE=1 SV=2	1	9	6	6	43.8	23.602	1801900000	2720600000	1049800000	1.85743e+09	1819700000	2048900000	1939000000	1.93587e+09	0.959484	0.880011
P20851	C4b-binding protein beta chain	C4BPB	sp|P20851|C4BPB_HUMANC4b-bindingproteinbetachainOS=HomosapiensOX=9606GN=C4BPBPE=1SV=1	sp|P20851|C4BPB_HUMAN C4b-binding protein beta chain OS=Homo sapiens OX=9606 GN=C4BPB PE=1 SV=1	1	8	8	8	37.7	28.357	2587300000	2140300000	3602000000	2.77653e+09	2827800000	2186900000	2934300000	2.64967e+09	1.04788	0.809016
P21926	CD9 antigen	CD9	sp|P21926|CD9_HUMANCD9antigenOS=HomosapiensOX=9606GN=CD9PE=1SV=4	sp|P21926|CD9_HUMAN CD9 antigen OS=Homo sapiens OX=9606 GN=CD9 PE=1 SV=4	1	4	4	4	18.4	25.416	342660000	113420000	116000000	1.90693e+08	414310000	320270000	323960000	3.52847e+08	0.540442	0.119056
P27105	Erythrocyte band 7 integral membrane protein	STOM	sp|P27105|STOM_HUMANErythrocyteband7integralmembraneproteinOS=HomosapiensOX=9606GN=STOMPE=1SV=3	sp|P27105|STOM_HUMAN Erythrocyte band 7 integral membrane protein OS=Homo sapiens OX=9606 GN=STOM PE=1 SV=3	1	13	13	13	56.9	31.73	821060000	756900000	1463600000	1.01385e+09	1694800000	1328300000	1841100000	1621400000	0.625295	0.0895313
P27169	Serum paraoxonase/arylesterase 1	PON1	sp|P27169|PON1_HUMANSerumparaoxonase/arylesterase1OS=HomosapiensOX=9606GN=PON1PE=1SV=3	sp|P27169|PON1_HUMAN Serum paraoxonase/arylesterase 1 OS=Homo sapiens OX=9606 GN=PON1 PE=1 SV=3	1	8	8	8	36.9	39.731		103990000	85595000	94792500	101110000	82306000	101870000	9.50953e+07	0.996815	0.979265
P35542	Serum amyloid A-4 protein	SAA4	sp|P35542|SAA4_HUMANSerumamyloidA-4proteinOS=HomosapiensOX=9606GN=SAA4PE=1SV=2	sp|P35542|SAA4_HUMAN Serum amyloid A-4 protein OS=Homo sapiens OX=9606 GN=SAA4 PE=1 SV=2	1	5	5	5	39.2	14.746	217780000	287400000		252590000	227120000	406040000	193210000	2.75457e+08	0.916986	0.81404
P35858	Insulin-like growth factor-binding protein complex acid labile subunit	IGFALS	sp|P35858|ALS_HUMANInsulin-likegrowthfactor-bindingproteincomplexacidlabilesubunitOS=HomosapiensOX=9606GN=IGFALSPE=1SV=1	sp|P35858|ALS_HUMAN Insulin-like growth factor-binding protein complex acid labile subunit OS=Homo sapiens OX=9606 GN=IGFALS PE=1 SV=1	1	5	5	5	13.7	66.034	49597000	29873000		39735000	41514000	30951000	53251000	4.19053e+07	0.948209	0.85745
P43652	Afamin	AFM	sp|P43652|AFAM_HUMANAfaminOS=HomosapiensOX=9606GN=AFMPE=1SV=1	sp|P43652|AFAM_HUMAN Afamin OS=Homo sapiens OX=9606 GN=AFM PE=1 SV=1	1	17	16	17	30.9	69.068	312950000	499250000		406100000	440750000	366580000	510800000	4.39377e+08	0.924264	0.729939
P50995	Annexin A11	ANXA11	sp|P50995|ANX11_HUMANAnnexinA11OS=HomosapiensOX=9606GN=ANXA11PE=1SV=1	sp|P50995|ANX11_HUMAN Annexin A11 OS=Homo sapiens OX=9606 GN=ANXA11 PE=1 SV=1	1	10	10	10	22.6	54.389	141110000	174210000		157660000	247140000	160380000	246830000	2.18117e+08	0.722824	0.221198
P55056	Apolipoprotein C-IV	APOC4	sp|P55056|APOC4_HUMANApolipoproteinC-IVOS=HomosapiensOX=9606GN=APOC4PE=1SV=1	sp|P55056|APOC4_HUMAN Apolipoprotein C-IV OS=Homo sapiens OX=9606 GN=APOC4 PE=1 SV=1	1	4	4	4	27.6	14.553	103550000	195340000		149445000	82712000	227670000		155191000	0.962975	0.952692
P61224	Ras-related protein Rap-1b	RAP1B	sp|P61224|RAP1B_HUMANRas-relatedproteinRap-1bOS=HomosapiensOX=9606GN=RAP1BPE=1SV=1;sp|A6NIZ1|RP1BL_HUMANRas-relatedproteinRap-1b-likeproteinOS=HomosapiensOX=9606PE=2SV=1;sp|P62834|RAP1A_HUMANRas-relatedproteinRap-1AOS=HomosapiensOX=9606GN=RAP1APE=1SV=1	sp|P61224|RAP1B_HUMAN Ras-related protein Rap-1b OS=Homo sapiens OX=9606 GN=RAP1B PE=1 SV=1;sp|A6NIZ1|RP1BL_HUMAN Ras-related protein Rap-1b-like protein OS=Homo sapiens OX=9606 PE=2 SV=1;sp|P62834|RAP1A_HUMAN Ras-related protein Rap-1A OS=Homo sapiens OX=	3	8	8	8	54.3	20.825		177870000	156220000	167045000	139180000	202270000	186900000	1.76117e+08	0.948491	0.748506
P62805	Histone H4	HIST1H4A	sp|P62805|H4_HUMANHistoneH4OS=HomosapiensOX=9606GN=HIST1H4APE=1SV=2	sp|P62805|H4_HUMAN Histone H4 OS=Homo sapiens OX=9606 GN=HIST1H4A PE=1 SV=2	1	6	6	6	50.5	11.367	174310000	366830000	192920000	2.44687e+08	2372900000	570140000	2296600000	1.74655e+09	0.140097	0.0641317
P68431	Histone H3.1	HIST1H3A	sp|P68431|H31_HUMANHistoneH3.1OS=HomosapiensOX=9606GN=HIST1H3APE=1SV=2;sp|Q16695|H31T_HUMANHistoneH3.1tOS=HomosapiensOX=9606GN=HIST3H3PE=1SV=3;sp|Q6NXT2|H3C_HUMANHistoneH3.3COS=HomosapiensOX=9606GN=H3F3CPE=1SV=3	sp|P68431|H31_HUMAN Histone H3.1 OS=Homo sapiens OX=9606 GN=HIST1H3A PE=1 SV=2;sp|Q16695|H31T_HUMAN Histone H3.1t OS=Homo sapiens OX=9606 GN=HIST3H3 PE=1 SV=3;sp|Q6NXT2|H3C_HUMAN Histone H3.3C OS=Homo sapiens OX=9606 GN=H3F3C PE=1 SV=3	3	4	1	4	40.4	15.404		268820000	239490000	254155000	897560000	276990000	837930000	6.70827e+08	0.378868	0.201327
P68871	Hemoglobin subunit beta	HBB	sp|P68871|HBB_HUMANHemoglobinsubunitbetaOS=HomosapiensOX=9606GN=HBBPE=1SV=2	sp|P68871|HBB_HUMAN Hemoglobin subunit beta OS=Homo sapiens OX=9606 GN=HBB PE=1 SV=2	1	12	6	12	93.9	15.998	10841000000	11803000000	24567000000	15737000000	54076000000	15764000000	57703000000	4.25143e+10	0.370158	0.130913
P69905	Hemoglobin subunit alpha	HBA1	sp|P69905|HBA_HUMANHemoglobinsubunitalphaOS=HomosapiensOX=9606GN=HBA1PE=1SV=2;sp|P02008|HBAZ_HUMANHemoglobinsubunitzetaOS=HomosapiensOX=9606GN=HBZPE=1SV=2	sp|P69905|HBA_HUMAN Hemoglobin subunit alpha OS=Homo sapiens OX=9606 GN=HBA1 PE=1 SV=2	2	11	7	11	91.5	15.257	7422100000	6876700000	11231000000	8.50993e+09	41525000000	11175000000	40067000000	3.09223e+10	0.275203	0.0879967
P81605	Dermcidin	DCD	sp|P81605|DCD_HUMANDermcidinOS=HomosapiensOX=9606GN=DCDPE=1SV=2	sp|P81605|DCD_HUMAN Dermcidin OS=Homo sapiens OX=9606 GN=DCD PE=1 SV=2	1	4	4	4	29.1	11.284	181000000	250920000	125670000	1.85863e+08	77638000	135430000	62878000	91982000	2.02065	0.0915465
Q14624	Inter-alpha-trypsin inhibitor heavy chain H4	ITIH4	sp|Q14624|ITIH4_HUMANInter-alpha-trypsininhibitorheavychainH4OS=HomosapiensOX=9606GN=ITIH4PE=1SV=4;CON__Q3T052	sp|Q14624|ITIH4_HUMAN Inter-alpha-trypsin inhibitor heavy chain H4 OS=Homo sapiens OX=9606 GN=ITIH4 PE=1 SV=4	2	33	33	33	49.1	103.36	14834000000	9129300000	20451000000	1.48048e+10	21703000000	13250000000	21407000000	1.87867e+10	0.788046	0.405256
Q15485	Ficolin-2	FCN2	sp|Q15485|FCN2_HUMANFicolin-2OS=HomosapiensOX=9606GN=FCN2PE=1SV=2	sp|Q15485|FCN2_HUMAN Ficolin-2 OS=Homo sapiens OX=9606 GN=FCN2 PE=1 SV=2	1	8	8	8	32.3	34.001	387000000	738770000	397740000	5.07837e+08	1321600000	2055000000	753350000	1376650000	0.368893	0.0921665
Q16777	Histone H2A type 2-C	HIST2H2AC	sp|Q16777|H2A2C_HUMANHistoneH2Atype2-COS=HomosapiensOX=9606GN=HIST2H2ACPE=1SV=4;sp|Q6FI13|H2A2A_HUMANHistoneH2Atype2-AOS=HomosapiensOX=9606GN=HIST2H2AA3PE=1SV=3;sp|Q99878|H2A1J_HUMANHistoneH2Atype1-JOS=HomosapiensOX=9606GN=HIST1H2AJPE=1SV=3;sp|Q96KK5|H2A1H_HUMANHistoneH2Atype1-HOS=HomosapiensOX=9606GN=HIST1H2AHPE=1SV=3;sp|Q9BTM1|H2AJ_HUMANHistoneH2A.JOS=HomosapiensOX=9606GN=H2AFJPE=1SV=1;sp|Q9307…	sp|Q16777|H2A2C_HUMAN Histone H2A type 2-C OS=Homo sapiens OX=9606 GN=HIST2H2AC PE=1 SV=4;sp|Q6FI13|H2A2A_HUMAN Histone H2A type 2-A OS=Homo sapiens OX=9606 GN=HIST2H2AA3 PE=1 SV=3;sp|Q99878|H2A1J_HUMAN Histone H2A type 1-J OS=Homo sapiens OX=9606 GN=HIST1	12	4	2	4	49.6	13.988		393250000	326440000	359845000	666550000	489980000	1036200000	730910000	0.492325	0.174281
Q6UX06	Olfactomedin-4	OLFM4	sp|Q6UX06|OLFM4_HUMANOlfactomedin-4OS=HomosapiensOX=9606GN=OLFM4PE=1SV=1	sp|Q6UX06|OLFM4_HUMAN Olfactomedin-4 OS=Homo sapiens OX=9606 GN=OLFM4 PE=1 SV=1	1	8	8	8	18.6	57.279		69328000	121560000	95444000	192570000	115380000	183010000	1.63653e+08	0.583208	0.161772
Q92954	Proteoglycan 4	PRG4	sp|Q92954|PRG4_HUMANProteoglycan4OS=HomosapiensOX=9606GN=PRG4PE=1SV=3	sp|Q92954|PRG4_HUMAN Proteoglycan 4 OS=Homo sapiens OX=9606 GN=PRG4 PE=1 SV=3	1	9	9	9	7.3	151.06	227120000	346790000	109670000	227860000	169660000	123690000	223460000	172270000	1.32269	0.495807
Q9Y6R7	IgGFc-binding protein	FCGBP	sp|Q9Y6R7|FCGBP_HUMANIgGFc-bindingproteinOS=HomosapiensOX=9606GN=FCGBPPE=1SV=3	sp|Q9Y6R7|FCGBP_HUMAN IgGFc-binding protein OS=Homo sapiens OX=9606 GN=FCGBP PE=1 SV=3	1	73	73	73	30	572.01	3246400000	1065300000	1726500000	2.01273e+09	3409600000	2776700000	3327900000	3171400000	0.634651	0.161483

## Sheet: Control vs Patient Presence
Protein	Protein Name	Gene Name	ProteinGroup	FastaHeaders	Proteins	Peptides	UniquePeptides	RazorUniquePeptides	Coverage	MolWeight	LFQ intensity Patient-1	LFQ intensity Patient-2	LFQ intensity Patient-3	LFQ intensity Control-1	LFQ intensity Control-2	LFQ intensity Control-3
P14923	Junction plakoglobin	JUP	sp|P14923|PLAK_HUMANJunctionplakoglobinOS=HomosapiensOX=9606GN=JUPPE=1SV=3;sp|P35222|CTNB1_HUMANCateninbeta-1OS=HomosapiensOX=9606GN=CTNNB1PE=1SV=1	sp|P14923|PLAK_HUMAN Junction plakoglobin OS=Homo sapiens OX=9606 GN=JUP PE=1 SV=3	2	6	6	6	10.6	81.744	50842000	155080000
Q9C0H2	Protein tweety homolog 3	TTYH3	sp|Q9C0H2|TTYH3_HUMANProteintweetyhomolog3OS=HomosapiensOX=9606GN=TTYH3PE=1SV=3	sp|Q9C0H2|TTYH3_HUMAN Protein tweety homolog 3 OS=Homo sapiens OX=9606 GN=TTYH3 PE=1 SV=3	1	3	3	3	6.5	57.544	55462000		28932000
A0A0B4J1V0	Immunoglobulin heavy variable 3-15	IGHV3-15	sp|A0A0B4J1V0|HV315_HUMANImmunoglobulinheavyvariable3-15OS=HomosapiensOX=9606GN=IGHV3-15PE=3SV=1	sp|A0A0B4J1V0|HV315_HUMAN Immunoglobulin heavy variable 3-15 OS=Homo sapiens OX=9606 GN=IGHV3-15 PE=3 SV=1	1	4	3	3	27.7	12.926				268730000		303410000
A0A0G2JS06	Immunoglobulin lambda variable 5-39	IGLV5-39	sp|A0A0G2JS06|LV539_HUMANImmunoglobulinlambdavariable5-39OS=HomosapiensOX=9606GN=IGLV5-39PE=3SV=1	sp|A0A0G2JS06|LV539_HUMAN Immunoglobulin lambda variable 5-39 OS=Homo sapiens OX=9606 GN=IGLV5-39 PE=3 SV=1	1	3	1	3	20.3	13.394				481510000	253910000
O00194	Ras-related protein Rab-27B	RAB27B	sp|O00194|RB27B_HUMANRas-relatedproteinRab-27BOS=HomosapiensOX=9606GN=RAB27BPE=1SV=4	sp|O00194|RB27B_HUMAN Ras-related protein Rab-27B OS=Homo sapiens OX=9606 GN=RAB27B PE=1 SV=4	1	2	2	2	10.1	24.608				31575000		24865000
O00560	Syntenin-1	SDCBP	sp|O00560|SDCB1_HUMANSyntenin-1OS=HomosapiensOX=9606GN=SDCBPPE=1SV=1	sp|O00560|SDCB1_HUMAN Syntenin-1 OS=Homo sapiens OX=9606 GN=SDCBP PE=1 SV=1	1	6	6	6	31.2	32.444				183600000	204220000	196890000
O00602	Ficolin-1	FCN1	sp|O00602|FCN1_HUMANFicolin-1OS=HomosapiensOX=9606GN=FCN1PE=1SV=2	sp|O00602|FCN1_HUMAN Ficolin-1 OS=Homo sapiens OX=9606 GN=FCN1 PE=1 SV=2	1	5	5	5	23	35.078				334340000	222550000	344430000
O14672	Disintegrin and metalloproteinase domain-containing protein 10	ADAM10	sp|O14672|ADA10_HUMANDisintegrinandmetalloproteinasedomain-containingprotein10OS=HomosapiensOX=9606GN=ADAM10PE=1SV=1	sp|O14672|ADA10_HUMAN Disintegrin and metalloproteinase domain-containing protein 10 OS=Homo sapiens OX=9606 GN=ADAM10 PE=1 SV=1	1	8	8	8	14.8	84.141				153910000	77332000	165960000
O43895	Xaa-Pro aminopeptidase 2	XPNPEP2	sp|O43895|XPP2_HUMANXaa-Proaminopeptidase2OS=HomosapiensOX=9606GN=XPNPEP2PE=1SV=3	sp|O43895|XPP2_HUMAN Xaa-Pro aminopeptidase 2 OS=Homo sapiens OX=9606 GN=XPNPEP2 PE=1 SV=3	1	5	5	5	13.5	75.624				48924000		55667000
O95866	Megakaryocyte and platelet inhibitory receptor G6b	MPIG6B	sp|O95866|G6B_HUMANMegakaryocyteandplateletinhibitoryreceptorG6bOS=HomosapiensOX=9606GN=MPIG6BPE=1SV=1	sp|O95866|G6B_HUMAN Megakaryocyte and platelet inhibitory receptor G6b OS=Homo sapiens OX=9606 GN=MPIG6B PE=1 SV=1	1	2	2	2	8.3	26.163				26856000	35998000
P00488	Coagulation factor XIII A chain	F13A1	sp|P00488|F13A_HUMANCoagulationfactorXIIIAchainOS=HomosapiensOX=9606GN=F13A1PE=1SV=4;sp|P16452|EPB42_HUMANErythrocytemembraneproteinband4.2OS=HomosapiensOX=9606GN=EPB42PE=1SV=3	sp|P00488|F13A_HUMAN Coagulation factor XIII A chain OS=Homo sapiens OX=9606 GN=F13A1 PE=1 SV=4	2	9	9	9	16.1	83.266				105890000	293640000	154660000
P00709	Alpha-lactalbumin	LALBA	sp|P00709|LALBA_HUMANAlpha-lactalbuminOS=HomosapiensOX=9606GN=LALBAPE=1SV=1	sp|P00709|LALBA_HUMAN Alpha-lactalbumin OS=Homo sapiens OX=9606 GN=LALBA PE=1 SV=1	1	3	3	3	18.3	16.225				1134200000		1110700000
P00915	Carbonic anhydrase 1	CA1	sp|P00915|CAH1_HUMANCarbonicanhydrase1OS=HomosapiensOX=9606GN=CA1PE=1SV=2	sp|P00915|CAH1_HUMAN Carbonic anhydrase 1 OS=Homo sapiens OX=9606 GN=CA1 PE=1 SV=2	1	7	7	7	37.9	28.87				266530000	63173000	225960000
P04432	Immunoglobulin kappa variable 1D-39	IGKV1D-39	sp|P04432|KVD39_HUMANImmunoglobulinkappavariable1D-39OS=HomosapiensOX=9606GN=IGKV1D-39PE=3SV=2;sp|P01597|KV139_HUMANImmunoglobulinkappavariable1-39OS=HomosapiensOX=9606GN=IGKV1-39PE=1SV=2	sp|P04432|KVD39_HUMAN Immunoglobulin kappa variable 1D-39 OS=Homo sapiens OX=9606 GN=IGKV1D-39 PE=3 SV=2;sp|P01597|KV139_HUMAN Immunoglobulin kappa variable 1-39 OS=Homo sapiens OX=9606 GN=IGKV1-39 PE=1 SV=2	2	3	2	2	29.1	12.737				82402000		106820000
P01602	Immunoglobulin kappa variable 1-5	IGKV1-5	sp|P01602|KV105_HUMANImmunoglobulinkappavariable1-5OS=HomosapiensOX=9606GN=IGKV1-5PE=1SV=2	sp|P01602|KV105_HUMAN Immunoglobulin kappa variable 1-5 OS=Homo sapiens OX=9606 GN=IGKV1-5 PE=1 SV=2	1	2	1	1	22.2	12.781				123450000	248840000	135600000
P01704	Immunoglobulin lambda variable 2-14	IGLV2-14	sp|P01704|LV214_HUMANImmunoglobulinlambdavariable2-14OS=HomosapiensOX=9606GN=IGLV2-14PE=1SV=2	sp|P01704|LV214_HUMAN Immunoglobulin lambda variable 2-14 OS=Homo sapiens OX=9606 GN=IGLV2-14 PE=1 SV=2	1	2	1	1	13.3	12.597				502000000	410560000	639960000
P02042	Hemoglobin subunit delta	HBD	sp|P02042|HBD_HUMANHemoglobinsubunitdeltaOS=HomosapiensOX=9606GN=HBDPE=1SV=2;CON__Q3SX09	sp|P02042|HBD_HUMAN Hemoglobin subunit delta OS=Homo sapiens OX=9606 GN=HBD PE=1 SV=2	2	11	5	5	82.3	16.055				1242600000	145690000	1212500000
P02452	Collagen alpha-1(I) chain	COL1A1	sp|P02452|CO1A1_HUMANCollagenalpha-1(I)chainOS=HomosapiensOX=9606GN=COL1A1PE=1SV=5	sp|P02452|CO1A1_HUMAN Collagen alpha-1(I) chain OS=Homo sapiens OX=9606 GN=COL1A1 PE=1 SV=5	1	11	11	11	8.8	138.94				627030000	2891100000
P02675	Fibrinogen beta chain	FGB	sp|P02675|FIBB_HUMANFibrinogenbetachainOS=HomosapiensOX=9606GN=FGBPE=1SV=2;CON__P02676	sp|P02675|FIBB_HUMAN Fibrinogen beta chain OS=Homo sapiens OX=9606 GN=FGB PE=1 SV=2	2	24	24	24	58.7	55.928				2733200000	1196500000	2725100000
P02686	Myelin basic protein	MBP	sp|P02686|MBP_HUMANMyelinbasicproteinOS=HomosapiensOX=9606GN=MBPPE=1SV=3	sp|P02686|MBP_HUMAN Myelin basic protein OS=Homo sapiens OX=9606 GN=MBP PE=1 SV=3	1	3	3	3	11.2	33.117				303600000	101210000	295660000
P02794	Ferritin heavy chain	FTH1	sp|P02794|FRIH_HUMANFerritinheavychainOS=HomosapiensOX=9606GN=FTH1PE=1SV=2	sp|P02794|FRIH_HUMAN Ferritin heavy chain OS=Homo sapiens OX=9606 GN=FTH1 PE=1 SV=2	1	4	4	4	23.5	21.225				57662000		53897000
P04040	Catalase	CAT	sp|P04040|CATA_HUMANCatalaseOS=HomosapiensOX=9606GN=CATPE=1SV=3	sp|P04040|CATA_HUMAN Catalase OS=Homo sapiens OX=9606 GN=CAT PE=1 SV=3	1	8	8	8	25	59.755				98842000		116260000
P04075	Fructose-bisphosphate aldolase A	ALDOA	sp|P04075|ALDOA_HUMANFructose-bisphosphatealdolaseAOS=HomosapiensOX=9606GN=ALDOAPE=1SV=2	sp|P04075|ALDOA_HUMAN Fructose-bisphosphate aldolase A OS=Homo sapiens OX=9606 GN=ALDOA PE=1 SV=2	1	9	8	9	29.1	39.42				133510000		91894000
P04083	Annexin A1	ANXA1	sp|P04083|ANXA1_HUMANAnnexinA1OS=HomosapiensOX=9606GN=ANXA1PE=1SV=2	sp|P04083|ANXA1_HUMAN Annexin A1 OS=Homo sapiens OX=9606 GN=ANXA1 PE=1 SV=2	1	5	5	5	22.3	38.714				99970000		74177000
P04430	Immunoglobulin kappa variable 1-16	IGKV1-16	sp|P04430|KV116_HUMANImmunoglobulinkappavariable1-16OS=HomosapiensOX=9606GN=IGKV1-16PE=1SV=2	sp|P04430|KV116_HUMAN Immunoglobulin kappa variable 1-16 OS=Homo sapiens OX=9606 GN=IGKV1-16 PE=1 SV=2	1	3	3	3	29.1	12.618				268470000	282010000	356170000
P04899	Guanine nucleotide-binding protein G(i) subunit alpha-2	GNAI2	sp|P04899|GNAI2_HUMANGuaninenucleotide-bindingproteinG(i)subunitalpha-2OS=HomosapiensOX=9606GN=GNAI2PE=1SV=3;sp|P63096|GNAI1_HUMANGuaninenucleotide-bindingproteinG(i)subunitalpha-1OS=HomosapiensOX=9606GN=GNAI1PE=1SV=2;sp|P08754|GNAI3_HUMANGuaninenucleotide-bindingproteinG(k)subunitalphaOS=HomosapiensOX=9606GN=GNAI3PE=1SV=3;sp|P11488|GNAT1_HUMANGuaninenucleotide-bindingproteinG(t)subunitalpha-1OS=…	sp|P04899|GNAI2_HUMAN Guanine nucleotide-binding protein G(i) subunit alpha-2 OS=Homo sapiens OX=9606 GN=GNAI2 PE=1 SV=3;sp|P63096|GNAI1_HUMAN Guanine nucleotide-binding protein G(i) subunit alpha-1 OS=Homo sapiens OX=9606 GN=GNAI1 PE=1 SV=2;sp|P08754|GNAI	9	10	8	10	36.3	40.45				163380000	128480000	147440000
P05023	Sodium/potassium-transporting ATPase subunit alpha-1	ATP1A1	sp|P05023|AT1A1_HUMANSodium/potassium-transportingATPasesubunitalpha-1OS=HomosapiensOX=9606GN=ATP1A1PE=1SV=1	sp|P05023|AT1A1_HUMAN Sodium/potassium-transporting ATPase subunit alpha-1 OS=Homo sapiens OX=9606 GN=ATP1A1 PE=1 SV=1	1	11	3	3	15.9	112.89				27347000		24846000
P06576	ATP synthase subunit beta, mitochondrial	ATP5F1B	sp|P06576|ATPB_HUMANATPsynthasesubunitbeta,mitochondrialOS=HomosapiensOX=9606GN=ATP5F1BPE=1SV=3	sp|P06576|ATPB_HUMAN ATP synthase subunit beta, mitochondrial OS=Homo sapiens OX=9606 GN=ATP5F1B PE=1 SV=3	1	12	12	12	31.8	56.559				118550000	50396000	162270000
P06733	Alpha-enolase	ENO1	sp|P06733|ENOA_HUMANAlpha-enolaseOS=HomosapiensOX=9606GN=ENO1PE=1SV=2	sp|P06733|ENOA_HUMAN Alpha-enolase OS=Homo sapiens OX=9606 GN=ENO1 PE=1 SV=2	1	5	3	5	17.7	47.168				108550000	64307000	121830000
P07359	Platelet glycoprotein Ib alpha chain	GP1BA	sp|P07359|GP1BA_HUMANPlateletglycoproteinIbalphachainOS=HomosapiensOX=9606GN=GP1BAPE=1SV=2	sp|P07359|GP1BA_HUMAN Platelet glycoprotein Ib alpha chain OS=Homo sapiens OX=9606 GN=GP1BA PE=1 SV=2	1	4	4	4	6	71.539					35164000	42067000
P07437	Tubulin beta chain	TUBB	sp|P07437|TBB5_HUMANTubulinbetachainOS=HomosapiensOX=9606GN=TUBBPE=1SV=2;sp|A6NNZ2|TBB8L_HUMANTubulinbeta-8chain-likeproteinLOC260334OS=HomosapiensOX=9606PE=1SV=1	sp|P07437|TBB5_HUMAN Tubulin beta chain OS=Homo sapiens OX=9606 GN=TUBB PE=1 SV=2	2	13	2	3	42.6	49.67				147830000	91558000	175060000
P08133	Annexin A6	ANXA6	sp|P08133|ANXA6_HUMANAnnexinA6OS=HomosapiensOX=9606GN=ANXA6PE=1SV=3	sp|P08133|ANXA6_HUMAN Annexin A6 OS=Homo sapiens OX=9606 GN=ANXA6 PE=1 SV=3	1	3	3	3	5.1	75.872				39256000		39679000
P08311	Cathepsin G	CTSG	sp|P08311|CATG_HUMANCathepsinGOS=HomosapiensOX=9606GN=CTSGPE=1SV=2	sp|P08311|CATG_HUMAN Cathepsin G OS=Homo sapiens OX=9606 GN=CTSG PE=1 SV=2	1	4	4	4	19.2	28.837				74593000		72616000
P62987	Ubiquitin-60S ribosomal protein L40	UBA52	sp|P62987|RL40_HUMANUbiquitin-60SribosomalproteinL40OS=HomosapiensOX=9606GN=UBA52PE=1SV=2;sp|P62979|RS27A_HUMANUbiquitin-40SribosomalproteinS27aOS=HomosapiensOX=9606GN=RPS27APE=1SV=2;sp|P0CG47|UBB_HUMANPolyubiquitin-BOS=HomosapiensOX=9606GN=UBBPE=1SV=1;sp|P0CG48|UBC_HUMANPolyubiquitin-COS=HomosapiensOX=9606GN=UBCPE=1SV=3	sp|P62987|RL40_HUMAN Ubiquitin-60S ribosomal protein L40 OS=Homo sapiens OX=9606 GN=UBA52 PE=1 SV=2;sp|P62979|RS27A_HUMAN Ubiquitin-40S ribosomal protein S27a OS=Homo sapiens OX=9606 GN=RPS27A PE=1 SV=2;sp|P0CG47|UBB_HUMAN Polyubiquitin-B OS=Homo sapiens O	4	3	3	3	26.6	14.728				235770000	288830000	346730000
P0DJI8	Serum amyloid A-1 protein	SAA1	sp|P0DJI8|SAA1_HUMANSerumamyloidA-1proteinOS=HomosapiensOX=9606GN=SAA1PE=1SV=1	sp|P0DJI8|SAA1_HUMAN Serum amyloid A-1 protein OS=Homo sapiens OX=9606 GN=SAA1 PE=1 SV=1	1	7	2	7	59	13.532				970940000		1081300000
P0DJI9	Serum amyloid A-2 protein	SAA2	sp|P0DJI9|SAA2_HUMANSerumamyloidA-2proteinOS=HomosapiensOX=9606GN=SAA2PE=1SV=1	sp|P0DJI9|SAA2_HUMAN Serum amyloid A-2 protein OS=Homo sapiens OX=9606 GN=SAA2 PE=1 SV=1	1	6	1	1	42.6	13.527				62607000		54913000
P0DP25	Calmodulin-3	CALM3	sp|P0DP25|CALM3_HUMANCalmodulin-3OS=HomosapiensOX=9606GN=CALM3PE=1SV=1;sp|P0DP24|CALM2_HUMANCalmodulin-2OS=HomosapiensOX=9606GN=CALM2PE=1SV=1;sp|P0DP23|CALM1_HUMANCalmodulin-1OS=HomosapiensOX=9606GN=CALM1PE=1SV=1;sp|P27482|CALL3_HUMANCalmodulin-likeprotein3OS=HomosapiensOX=9606GN=CALML3PE=1SV=2;sp|P02585|TNNC2_HUMANTroponinC,skeletalmuscleOS=HomosapiensOX=9606GN=TNNC2PE=1SV=2	sp|P0DP25|CALM3_HUMAN Calmodulin-3 OS=Homo sapiens OX=9606 GN=CALM3 PE=1 SV=1;sp|P0DP24|CALM2_HUMAN Calmodulin-2 OS=Homo sapiens OX=9606 GN=CALM2 PE=1 SV=1;sp|P0DP23|CALM1_HUMAN Calmodulin-1 OS=Homo sapiens OX=9606 GN=CALM1 PE=1 SV=1	5	5	5	5	35.6	16.837				197100000		206070000
P10720	Platelet factor 4 variant	PF4V1	sp|P10720|PF4V_HUMANPlateletfactor4variantOS=HomosapiensOX=9606GN=PF4V1PE=1SV=1	sp|P10720|PF4V_HUMAN Platelet factor 4 variant OS=Homo sapiens OX=9606 GN=PF4V1 PE=1 SV=1	1	5	2	2	55.8	11.553				125320000		94542000
P11597	Cholesteryl ester transfer protein	CETP	sp|P11597|CETP_HUMANCholesterylestertransferproteinOS=HomosapiensOX=9606GN=CETPPE=1SV=2	sp|P11597|CETP_HUMAN Cholesteryl ester transfer protein OS=Homo sapiens OX=9606 GN=CETP PE=1 SV=2	1	8	8	8	19.7	54.756				192440000		129240000
P12259	Coagulation factor V	F5	sp|P12259|FA5_HUMANCoagulationfactorVOS=HomosapiensOX=9606GN=F5PE=1SV=4	sp|P12259|FA5_HUMAN Coagulation factor V OS=Homo sapiens OX=9606 GN=F5 PE=1 SV=4	1	19	14	19	10	251.7				321570000	382890000	224060000
P12277	Creatine kinase B-type	CKB	sp|P12277|KCRB_HUMANCreatinekinaseB-typeOS=HomosapiensOX=9606GN=CKBPE=1SV=1;sp|P06732|KCRM_HUMANCreatinekinaseM-typeOS=HomosapiensOX=9606GN=CKMPE=1SV=2	sp|P12277|KCRB_HUMAN Creatine kinase B-type OS=Homo sapiens OX=9606 GN=CKB PE=1 SV=1	2	6	6	6	21	42.644				113120000	77439000	107420000
P12429	Annexin A3	ANXA3	sp|P12429|ANXA3_HUMANAnnexinA3OS=HomosapiensOX=9606GN=ANXA3PE=1SV=3	sp|P12429|ANXA3_HUMAN Annexin A3 OS=Homo sapiens OX=9606 GN=ANXA3 PE=1 SV=3	1	9	9	9	37.8	36.375				139940000	61938000	152570000
P12814	Alpha-actinin-1	ACTN1	sp|P12814|ACTN1_HUMANAlpha-actinin-1OS=HomosapiensOX=9606GN=ACTN1PE=1SV=2;sp|O43707|ACTN4_HUMANAlpha-actinin-4OS=HomosapiensOX=9606GN=ACTN4PE=1SV=2;sp|P35609|ACTN2_HUMANAlpha-actinin-2OS=HomosapiensOX=9606GN=ACTN2PE=1SV=1;sp|Q08043|ACTN3_HUMANAlpha-actinin-3OS=HomosapiensOX=9606GN=ACTN3PE=1SV=2	sp|P12814|ACTN1_HUMAN Alpha-actinin-1 OS=Homo sapiens OX=9606 GN=ACTN1 PE=1 SV=2	4	16	16	16	24.7	103.06				97602000	245320000	86894000
P13224	Platelet glycoprotein Ib beta chain	GP1BB	sp|P13224|GP1BB_HUMANPlateletglycoproteinIbbetachainOS=HomosapiensOX=9606GN=GP1BBPE=1SV=1	sp|P13224|GP1BB_HUMAN Platelet glycoprotein Ib beta chain OS=Homo sapiens OX=9606 GN=GP1BB PE=1 SV=1	1	3	3	3	14.6	21.717				83866000	80006000	70711000
P13637	Sodium/potassium-transporting ATPase subunit alpha-3	ATP1A3	sp|P13637|AT1A3_HUMANSodium/potassium-transportingATPasesubunitalpha-3OS=HomosapiensOX=9606GN=ATP1A3PE=1SV=3;sp|P50993|AT1A2_HUMANSodium/potassium-transportingATPasesubunitalpha-2OS=HomosapiensOX=9606GN=ATP1A2PE=1SV=1;sp|Q13733|AT1A4_HUMANSodium/potassium-transportingATPasesubunitalpha-4OS=HomosapiensOX=9606GN=ATP1A4PE=1SV=3;sp|P54707|AT12A_HUMANPotassium-transportingATPasealphachain2OS=Homosapie…	sp|P13637|AT1A3_HUMAN Sodium/potassium-transporting ATPase subunit alpha-3 OS=Homo sapiens OX=9606 GN=ATP1A3 PE=1 SV=3;sp|P50993|AT1A2_HUMAN Sodium/potassium-transporting ATPase subunit alpha-2 OS=Homo sapiens OX=9606 GN=ATP1A2 PE=1 SV=1	5	11	3	11	14.9	111.75				194130000	101490000	207850000
P13798	Acylamino-acid-releasing enzyme	APEH	sp|P13798|ACPH_HUMANAcylamino-acid-releasingenzymeOS=HomosapiensOX=9606GN=APEHPE=1SV=4	sp|P13798|ACPH_HUMAN Acylamino-acid-releasing enzyme OS=Homo sapiens OX=9606 GN=APEH PE=1 SV=4	1	4	4	4	7	81.224				25789000		43132000
P14618	Pyruvate kinase PKM	PKM	sp|P14618|KPYM_HUMANPyruvatekinasePKMOS=HomosapiensOX=9606GN=PKMPE=1SV=4	sp|P14618|KPYM_HUMAN Pyruvate kinase PKM OS=Homo sapiens OX=9606 GN=PKM PE=1 SV=4	1	6	6	6	15.6	57.936				38221000	35995000	61477000
P17213	Bactericidal permeability-increasing protein	BPI	sp|P17213|BPI_HUMANBactericidalpermeability-increasingproteinOS=HomosapiensOX=9606GN=BPIPE=1SV=4	sp|P17213|BPI_HUMAN Bactericidal permeability-increasing protein OS=Homo sapiens OX=9606 GN=BPI PE=1 SV=4	1	3	3	3	6.8	53.899				50783000		46526000
P19440	Glutathione hydrolase 1 proenzyme	GGT1	sp|P19440|GGT1_HUMANGlutathionehydrolase1proenzymeOS=HomosapiensOX=9606GN=GGT1PE=1SV=2;sp|P36268|GGT2_HUMANInactiveglutathionehydrolase2OS=HomosapiensOX=9606GN=GGT2PE=1SV=3;sp|A6NGU5|GGT3_HUMANPutativeglutathionehydrolase3proenzymeOS=HomosapiensOX=9606GN=GGT3PPE=5SV=2;sp|Q14390|GGTL2_HUMANGlutathionehydrolaselightchain2OS=HomosapiensOX=9606GN=GGTLC2PE=2SV=4;sp|B5MD39|GGTL3_HUMANPutativeglutathion…	sp|P19440|GGT1_HUMAN Glutathione hydrolase 1 proenzyme OS=Homo sapiens OX=9606 GN=GGT1 PE=1 SV=2;sp|P36268|GGT2_HUMAN Inactive glutathione hydrolase 2 OS=Homo sapiens OX=9606 GN=GGT2 PE=1 SV=3;sp|A6NGU5|GGT3_HUMAN Putative glutathione hydrolase 3 proenzyme	5	6	6	6	12.5	61.409				122220000		99829000
P20073	Annexin A7	ANXA7	sp|P20073|ANXA7_HUMANAnnexinA7OS=HomosapiensOX=9606GN=ANXA7PE=1SV=3	sp|P20073|ANXA7_HUMAN Annexin A7 OS=Homo sapiens OX=9606 GN=ANXA7 PE=1 SV=3	1	7	7	7	17.4	52.739				195590000	101970000	207500000
P23229	Integrin alpha-6	ITGA6	sp|P23229|ITA6_HUMANIntegrinalpha-6OS=HomosapiensOX=9606GN=ITGA6PE=1SV=5	sp|P23229|ITA6_HUMAN Integrin alpha-6 OS=Homo sapiens OX=9606 GN=ITGA6 PE=1 SV=5	1	16	16	16	17.5	126.6				101850000	117450000	118050000
P23528	Cofilin-1	CFL1	sp|P23528|COF1_HUMANCofilin-1OS=HomosapiensOX=9606GN=CFL1PE=1SV=3;sp|Q9Y281|COF2_HUMANCofilin-2OS=HomosapiensOX=9606GN=CFL2PE=1SV=1	sp|P23528|COF1_HUMAN Cofilin-1 OS=Homo sapiens OX=9606 GN=CFL1 PE=1 SV=3	2	10	10	10	69.9	18.502				228900000	212840000	230540000
P25705	ATP synthase subunit alpha, mitochondrial	ATP5F1A	sp|P25705|ATPA_HUMANATPsynthasesubunitalpha,mitochondrialOS=HomosapiensOX=9606GN=ATP5F1APE=1SV=1	sp|P25705|ATPA_HUMAN ATP synthase subunit alpha, mitochondrial OS=Homo sapiens OX=9606 GN=ATP5F1A PE=1 SV=1	1	6	6	6	13.7	59.75				134840000	85941000	151270000
P26038	Moesin	MSN	sp|P26038|MOES_HUMANMoesinOS=HomosapiensOX=9606GN=MSNPE=1SV=3;sp|P35241|RADI_HUMANRadixinOS=HomosapiensOX=9606GN=RDXPE=1SV=1;sp|P15311|EZRI_HUMANEzrinOS=HomosapiensOX=9606GN=EZRPE=1SV=4	sp|P26038|MOES_HUMAN Moesin OS=Homo sapiens OX=9606 GN=MSN PE=1 SV=3	3	11	11	11	17.7	67.819				151730000	131150000	128130000
P27348	14-3-3 protein theta	YWHAQ	sp|P27348|1433T_HUMAN14-3-3proteinthetaOS=HomosapiensOX=9606GN=YWHAQPE=1SV=1	sp|P27348|1433T_HUMAN 14-3-3 protein theta OS=Homo sapiens OX=9606 GN=YWHAQ PE=1 SV=1	1	4	2	2	20.4	27.764				32813000		40674000
P27701	CD82 antigen	CD82	sp|P27701|CD82_HUMANCD82antigenOS=HomosapiensOX=9606GN=CD82PE=1SV=1	sp|P27701|CD82_HUMAN CD82 antigen OS=Homo sapiens OX=9606 GN=CD82 PE=1 SV=1	1	4	4	4	19.9	29.625				92389000	83114000	60179000
P27918	Properdin	CFP	sp|P27918|PROP_HUMANProperdinOS=HomosapiensOX=9606GN=CFPPE=1SV=2	sp|P27918|PROP_HUMAN Properdin OS=Homo sapiens OX=9606 GN=CFP PE=1 SV=2	1	6	6	6	17.5	51.276				236020000		267670000
P28676	Grancalcin	GCA	sp|P28676|GRAN_HUMANGrancalcinOS=HomosapiensOX=9606GN=GCAPE=1SV=2	sp|P28676|GRAN_HUMAN Grancalcin OS=Homo sapiens OX=9606 GN=GCA PE=1 SV=2	1	4	4	4	22.1	24.01				44005000		55055000
P30626	Sorcin	SRI	sp|P30626|SORCN_HUMANSorcinOS=HomosapiensOX=9606GN=SRIPE=1SV=1	sp|P30626|SORCN_HUMAN Sorcin OS=Homo sapiens OX=9606 GN=SRI PE=1 SV=1	1	6	6	6	29.3	21.676				205190000	90487000	187480000
P32119	Peroxiredoxin-2	PRDX2	sp|P32119|PRDX2_HUMANPeroxiredoxin-2OS=HomosapiensOX=9606GN=PRDX2PE=1SV=5;sp|Q06830|PRDX1_HUMANPeroxiredoxin-1OS=HomosapiensOX=9606GN=PRDX1PE=1SV=1	sp|P32119|PRDX2_HUMAN Peroxiredoxin-2 OS=Homo sapiens OX=9606 GN=PRDX2 PE=1 SV=5	2	8	8	8	57.6	21.892				499690000	334270000	536160000
P35579	Myosin-9	MYH9	sp|P35579|MYH9_HUMANMyosin-9OS=HomosapiensOX=9606GN=MYH9PE=1SV=4;sp|P35749|MYH11_HUMANMyosin-11OS=HomosapiensOX=9606GN=MYH11PE=1SV=3;sp|P35580|MYH10_HUMANMyosin-10OS=HomosapiensOX=9606GN=MYH10PE=1SV=3	sp|P35579|MYH9_HUMAN Myosin-9 OS=Homo sapiens OX=9606 GN=MYH9 PE=1 SV=4	3	11	10	11	8.4	226.53				95811000		88677000
P37802	Transgelin-2	TAGLN2	sp|P37802|TAGL2_HUMANTransgelin-2OS=HomosapiensOX=9606GN=TAGLN2PE=1SV=3	sp|P37802|TAGL2_HUMAN Transgelin-2 OS=Homo sapiens OX=9606 GN=TAGLN2 PE=1 SV=3	1	2	2	2	15.1	22.391					19689000	31794000
P43004	Excitatory amino acid transporter 2	SLC1A2	sp|P43004|EAA2_HUMANExcitatoryaminoacidtransporter2OS=HomosapiensOX=9606GN=SLC1A2PE=1SV=2	sp|P43004|EAA2_HUMAN Excitatory amino acid transporter 2 OS=Homo sapiens OX=9606 GN=SLC1A2 PE=1 SV=2	1	4	4	4	11.5	62.104				120720000	70488000	69011000
P48059	LIM and senescent cell antigen-like-containing domain protein 1	LIMS1	sp|P48059|LIMS1_HUMANLIMandsenescentcellantigen-like-containingdomainprotein1OS=HomosapiensOX=9606GN=LIMS1PE=1SV=4;sp|Q7Z4I7|LIMS2_HUMANLIMandsenescentcellantigen-like-containingdomainprotein2OS=HomosapiensOX=9606GN=LIMS2PE=1SV=1	sp|P48059|LIMS1_HUMAN LIM and senescent cell antigen-like-containing domain protein 1 OS=Homo sapiens OX=9606 GN=LIMS1 PE=1 SV=4	2	5	5	5	19.1	37.251				53287000		57613000
P49913	Cathelicidin antimicrobial peptide	CAMP	sp|P49913|CAMP_HUMANCathelicidinantimicrobialpeptideOS=HomosapiensOX=9606GN=CAMPPE=1SV=1	sp|P49913|CAMP_HUMAN Cathelicidin antimicrobial peptide OS=Homo sapiens OX=9606 GN=CAMP PE=1 SV=1	1	5	5	5	31.2	19.301					63832000	67535000
P55058	Phospholipid transfer protein	PLTP	sp|P55058|PLTP_HUMANPhospholipidtransferproteinOS=HomosapiensOX=9606GN=PLTPPE=1SV=1	sp|P55058|PLTP_HUMAN Phospholipid transfer protein OS=Homo sapiens OX=9606 GN=PLTP PE=1 SV=1	1	2	2	2	5.5	54.739				34419000	17949000	34445000
P55072	Transitional endoplasmic reticulum ATPase	VCP	sp|P55072|TERA_HUMANTransitionalendoplasmicreticulumATPaseOS=HomosapiensOX=9606GN=VCPPE=1SV=4	sp|P55072|TERA_HUMAN Transitional endoplasmic reticulum ATPase OS=Homo sapiens OX=9606 GN=VCP PE=1 SV=4	1	10	10	10	19.5	89.321				92018000	66917000	168330000
P55259	Pancreatic secretory granule membrane major glycoprotein GP2	GP2	sp|P55259|GP2_HUMANPancreaticsecretorygranulemembranemajorglycoproteinGP2OS=HomosapiensOX=9606GN=GP2PE=2SV=3	sp|P55259|GP2_HUMAN Pancreatic secretory granule membrane major glycoprotein GP2 OS=Homo sapiens OX=9606 GN=GP2 PE=2 SV=3	1	5	5	5	13.2	59.48				116490000		96431000
P60174	Triosephosphate isomerase	TPI1	sp|P60174|TPIS_HUMANTriosephosphateisomeraseOS=HomosapiensOX=9606GN=TPI1PE=1SV=3	sp|P60174|TPIS_HUMAN Triosephosphate isomerase OS=Homo sapiens OX=9606 GN=TPI1 PE=1 SV=3	1	7	7	7	35	30.791				60923000		97078000
P60201	Myelin proteolipid protein	PLP1	sp|P60201|MYPR_HUMANMyelinproteolipidproteinOS=HomosapiensOX=9606GN=PLP1PE=1SV=2	sp|P60201|MYPR_HUMAN Myelin proteolipid protein OS=Homo sapiens OX=9606 GN=PLP1 PE=1 SV=2	1	4	4	4	16.2	30.077				223070000		180270000
P60953	Cell division control protein 42 homolog	CDC42	sp|P60953|CDC42_HUMANCelldivisioncontrolprotein42homologOS=HomosapiensOX=9606GN=CDC42PE=1SV=2	sp|P60953|CDC42_HUMAN Cell division control protein 42 homolog OS=Homo sapiens OX=9606 GN=CDC42 PE=1 SV=2	1	2	2	2	15.7	21.258				14521000		16603000
P61026	Ras-related protein Rab-10	RAB10	sp|P61026|RAB10_HUMANRas-relatedproteinRab-10OS=HomosapiensOX=9606GN=RAB10PE=1SV=1	sp|P61026|RAB10_HUMAN Ras-related protein Rab-10 OS=Homo sapiens OX=9606 GN=RAB10 PE=1 SV=1	1	2	1	2	11	22.541				47070000		55240000
P84077	ADP-ribosylation factor 1	ARF1	sp|P84077|ARF1_HUMANADP-ribosylationfactor1OS=HomosapiensOX=9606GN=ARF1PE=1SV=2;sp|P61204|ARF3_HUMANADP-ribosylationfactor3OS=HomosapiensOX=9606GN=ARF3PE=1SV=2;sp|P84085|ARF5_HUMANADP-ribosylationfactor5OS=HomosapiensOX=9606GN=ARF5PE=1SV=2;sp|P18085|ARF4_HUMANADP-ribosylationfactor4OS=HomosapiensOX=9606GN=ARF4PE=1SV=3	sp|P84077|ARF1_HUMAN ADP-ribosylation factor 1 OS=Homo sapiens OX=9606 GN=ARF1 PE=1 SV=2;sp|P61204|ARF3_HUMAN ADP-ribosylation factor 3 OS=Homo sapiens OX=9606 GN=ARF3 PE=1 SV=2;sp|P84085|ARF5_HUMAN ADP-ribosylation factor 5 OS=Homo sapiens OX=9606 GN=ARF5	4	3	3	3	19.9	20.697				79582000	44106000	72796000
P61604	10 kDa heat shock protein, mitochondrial	HSPE1	sp|P61604|CH10_HUMAN10kDaheatshockprotein,mitochondrialOS=HomosapiensOX=9606GN=HSPE1PE=1SV=2	sp|P61604|CH10_HUMAN 10 kDa heat shock protein, mitochondrial OS=Homo sapiens OX=9606 GN=HSPE1 PE=1 SV=2	1	3	3	3	28.4	10.932				21094000		18560000
P61764	Syntaxin-binding protein 1	STXBP1	sp|P61764|STXB1_HUMANSyntaxin-bindingprotein1OS=HomosapiensOX=9606GN=STXBP1PE=1SV=1	sp|P61764|STXB1_HUMAN Syntaxin-binding protein 1 OS=Homo sapiens OX=9606 GN=STXBP1 PE=1 SV=1	1	5	5	5	11.3	67.568				59767000		51703000
P62937	Peptidyl-prolyl cis-trans isomerase A	PPIA	sp|P62937|PPIA_HUMANPeptidyl-prolylcis-transisomeraseAOS=HomosapiensOX=9606GN=PPIAPE=1SV=2;sp|Q9Y536|PAL4A_HUMANPeptidyl-prolylcis-transisomeraseA-like4AOS=HomosapiensOX=9606GN=PPIAL4APE=2SV=1;sp|P0DN26|PAL4F_HUMANPeptidyl-prolylcis-transisomeraseA-like4FOS=HomosapiensOX=9606GN=PPIAL4FPE=3SV=1;sp|F5H284|PAL4D_HUMANPeptidyl-prolylcis-transisomeraseA-like4DOS=HomosapiensOX=9606GN=PPIAL4DPE=3SV=1;sp…	sp|P62937|PPIA_HUMAN Peptidyl-prolyl cis-trans isomerase A OS=Homo sapiens OX=9606 GN=PPIA PE=1 SV=2	7	6	6	6	50.9	18.012				193210000		171470000
P68363	Tubulin alpha-1B chain	TUBA1B	sp|P68363|TBA1B_HUMANTubulinalpha-1BchainOS=HomosapiensOX=9606GN=TUBA1BPE=1SV=1	sp|P68363|TBA1B_HUMAN Tubulin alpha-1B chain OS=Homo sapiens OX=9606 GN=TUBA1B PE=1 SV=1	1	14	0	14	41.5	50.151				988800000	669990000	897550000
P68366	Tubulin alpha-4A chain	TUBA4A	sp|P68366|TBA4A_HUMANTubulinalpha-4AchainOS=HomosapiensOX=9606GN=TUBA4APE=1SV=1	sp|P68366|TBA4A_HUMAN Tubulin alpha-4A chain OS=Homo sapiens OX=9606 GN=TUBA4A PE=1 SV=1	1	13	3	3	37.3	49.924				139430000	97166000	142540000
P68371	Tubulin beta-4B chain	TUBB4B	sp|P68371|TBB4B_HUMANTubulinbeta-4BchainOS=HomosapiensOX=9606GN=TUBB4BPE=1SV=1;sp|Q3ZCM7|TBB8_HUMANTubulinbeta-8chainOS=HomosapiensOX=9606GN=TUBB8PE=1SV=2	sp|P68371|TBB4B_HUMAN Tubulin beta-4B chain OS=Homo sapiens OX=9606 GN=TUBB4B PE=1 SV=1	2	15	1	15	52.4	49.83				529610000	299370000	570980000
P69891	Hemoglobin subunit gamma-1	HBG1	sp|P69891|HBG1_HUMANHemoglobinsubunitgamma-1OS=HomosapiensOX=9606GN=HBG1PE=1SV=2;sp|P69892|HBG2_HUMANHemoglobinsubunitgamma-2OS=HomosapiensOX=9606GN=HBG2PE=1SV=2;CON__P02070	sp|P69891|HBG1_HUMAN Hemoglobin subunit gamma-1 OS=Homo sapiens OX=9606 GN=HBG1 PE=1 SV=2;sp|P69892|HBG2_HUMAN Hemoglobin subunit gamma-2 OS=Homo sapiens OX=9606 GN=HBG2 PE=1 SV=2	3	9	7	8	72.8	16.14				214920000		234440000
P80511	Protein S100-A12	S100A12	sp|P80511|S10AC_HUMANProteinS100-A12OS=HomosapiensOX=9606GN=S100A12PE=1SV=2	sp|P80511|S10AC_HUMAN Protein S100-A12 OS=Homo sapiens OX=9606 GN=S100A12 PE=1 SV=2	1	3	3	3	29.3	10.575				48191000		54287000
Q00610	Clathrin heavy chain 1	CLTC	sp|Q00610|CLH1_HUMANClathrinheavychain1OS=HomosapiensOX=9606GN=CLTCPE=1SV=5;sp|P53675|CLH2_HUMANClathrinheavychain2OS=HomosapiensOX=9606GN=CLTCL1PE=1SV=2	sp|Q00610|CLH1_HUMAN Clathrin heavy chain 1 OS=Homo sapiens OX=9606 GN=CLTC PE=1 SV=5	2	15	15	15	11.8	191.61				148750000	92895000	167760000
Q03591	Complement factor H-related protein 1	CFHR1	sp|Q03591|FHR1_HUMANComplementfactorH-relatedprotein1OS=HomosapiensOX=9606GN=CFHR1PE=1SV=2;sp|P36980|FHR2_HUMANComplementfactorH-relatedprotein2OS=HomosapiensOX=9606GN=CFHR2PE=1SV=1;sp|Q9BXR6|FHR5_HUMANComplementfactorH-relatedprotein5OS=HomosapiensOX=9606GN=CFHR5PE=1SV=1	sp|Q03591|FHR1_HUMAN Complement factor H-related protein 1 OS=Homo sapiens OX=9606 GN=CFHR1 PE=1 SV=2	3	5	4	4	17.6	37.65				113990000	93361000	126410000
Q13201	Multimerin-1	MMRN1	sp|Q13201|MMRN1_HUMANMultimerin-1OS=HomosapiensOX=9606GN=MMRN1PE=1SV=3	sp|Q13201|MMRN1_HUMAN Multimerin-1 OS=Homo sapiens OX=9606 GN=MMRN1 PE=1 SV=3	1	20	20	20	22.1	138.11				458780000	988410000	411530000
Q13885	Tubulin beta-2A chain	TUBB2A	sp|Q13885|TBB2A_HUMANTubulinbeta-2AchainOS=HomosapiensOX=9606GN=TUBB2APE=1SV=1;sp|Q9BVA1|TBB2B_HUMANTubulinbeta-2BchainOS=HomosapiensOX=9606GN=TUBB2BPE=1SV=1	sp|Q13885|TBB2A_HUMAN Tubulin beta-2A chain OS=Homo sapiens OX=9606 GN=TUBB2A PE=1 SV=1;sp|Q9BVA1|TBB2B_HUMAN Tubulin beta-2B chain OS=Homo sapiens OX=9606 GN=TUBB2B PE=1 SV=1	2	13	3	3	46.5	49.906				87558000		105260000
Q16851	UTP--glucose-1-phosphate uridylyltransferase	UGP2	sp|Q16851|UGPA_HUMANUTP--glucose-1-phosphateuridylyltransferaseOS=HomosapiensOX=9606GN=UGP2PE=1SV=5	sp|Q16851|UGPA_HUMAN UTP--glucose-1-phosphate uridylyltransferase OS=Homo sapiens OX=9606 GN=UGP2 PE=1 SV=5	1	7	7	7	18.9	56.94				197900000		216140000
Q4LDE5	Sushi, von Willebrand factor type A, EGF and pentraxin domain-containing protein 1	SVEP1	sp|Q4LDE5|SVEP1_HUMANSushi,vonWillebrandfactortypeA,EGFandpentraxindomain-containingprotein1OS=HomosapiensOX=9606GN=SVEP1PE=1SV=3	sp|Q4LDE5|SVEP1_HUMAN Sushi, von Willebrand factor type A, EGF and pentraxin domain-containing protein 1 OS=Homo sapiens OX=9606 GN=SVEP1 PE=1 SV=3	1	13	13	13	4.8	390.17					107910000	68250000
Q71DI3	Histone H3.2	HIST2H3A	sp|Q71DI3|H32_HUMANHistoneH3.2OS=HomosapiensOX=9606GN=HIST2H3APE=1SV=3	sp|Q71DI3|H32_HUMAN Histone H3.2 OS=Homo sapiens OX=9606 GN=HIST2H3A PE=1 SV=3	1	4	1	1	40.4	15.388				492040000		239700000
Q86UX7	Fermitin family homolog 3	FERMT3	sp|Q86UX7|URP2_HUMANFermitinfamilyhomolog3OS=HomosapiensOX=9606GN=FERMT3PE=1SV=1	sp|Q86UX7|URP2_HUMAN Fermitin family homolog 3 OS=Homo sapiens OX=9606 GN=FERMT3 PE=1 SV=1	1	14	14	14	26.2	75.952				139250000	109800000	154790000
Q8NG11	Tetraspanin-14	TSPAN14	sp|Q8NG11|TSN14_HUMANTetraspanin-14OS=HomosapiensOX=9606GN=TSPAN14PE=1SV=1	sp|Q8NG11|TSN14_HUMAN Tetraspanin-14 OS=Homo sapiens OX=9606 GN=TSPAN14 PE=1 SV=1	1	4	4	4	14.1	30.69				56710000	34493000	48383000
Q8WWI5	Choline transporter-like protein 1	SLC44A1	sp|Q8WWI5|CTL1_HUMANCholinetransporter-likeprotein1OS=HomosapiensOX=9606GN=SLC44A1PE=1SV=1	sp|Q8WWI5|CTL1_HUMAN Choline transporter-like protein 1 OS=Homo sapiens OX=9606 GN=SLC44A1 PE=1 SV=1	1	4	4	4	8.5	73.301				29111000	32779000	38159000
Q99829	Copine-1	CPNE1	sp|Q99829|CPNE1_HUMANCopine-1OS=HomosapiensOX=9606GN=CPNE1PE=1SV=1	sp|Q99829|CPNE1_HUMAN Copine-1 OS=Homo sapiens OX=9606 GN=CPNE1 PE=1 SV=1	1	3	3	3	8.4	59.058				43970000		45747000
Q9HBI1	Beta-parvin	PARVB	sp|Q9HBI1|PARVB_HUMANBeta-parvinOS=HomosapiensOX=9606GN=PARVBPE=1SV=1;sp|Q9NVD7|PARVA_HUMANAlpha-parvinOS=HomosapiensOX=9606GN=PARVAPE=1SV=1	sp|Q9HBI1|PARVB_HUMAN Beta-parvin OS=Homo sapiens OX=9606 GN=PARVB PE=1 SV=1	2	6	6	6	21.4	41.714				53429000	58828000	62484000
Q9UQM7	Calcium/calmodulin-dependent protein kinase type II subunit alpha	CAMK2A	sp|Q9UQM7|KCC2A_HUMANCalcium/calmodulin-dependentproteinkinasetypeIIsubunitalphaOS=HomosapiensOX=9606GN=CAMK2APE=1SV=2;sp|Q13557|KCC2D_HUMANCalcium/calmodulin-dependentproteinkinasetypeIIsubunitdeltaOS=HomosapiensOX=9606GN=CAMK2DPE=1SV=3;sp|Q13555|KCC2G_HUMANCalcium/calmodulin-dependentproteinkinasetypeIIsubunitgammaOS=HomosapiensOX=9606GN=CAMK2GPE=1SV=4;sp|Q13554|KCC2B_HUMANCalcium/calmodulin-de…	sp|Q9UQM7|KCC2A_HUMAN Calcium/calmodulin-dependent protein kinase type II subunit alpha OS=Homo sapiens OX=9606 GN=CAMK2A PE=1 SV=2	4	7	7	7	21.1	54.087				73324000	47185000	46874000
Q9Y251	Heparanase	HPSE	sp|Q9Y251|HPSE_HUMANHeparanaseOS=HomosapiensOX=9606GN=HPSEPE=1SV=2	sp|Q9Y251|HPSE_HUMAN Heparanase OS=Homo sapiens OX=9606 GN=HPSE PE=1 SV=2	1	6	6	6	11.6	61.148				42908000	39571000	43024000
Q9Y490	Talin-1	TLN1	sp|Q9Y490|TLN1_HUMANTalin-1OS=HomosapiensOX=9606GN=TLN1PE=1SV=3;sp|Q9Y4G6|TLN2_HUMANTalin-2OS=HomosapiensOX=9606GN=TLN2PE=1SV=4	sp|Q9Y490|TLN1_HUMAN Talin-1 OS=Homo sapiens OX=9606 GN=TLN1 PE=1 SV=3	2	46	46	46	29.9	269.76				613810000	439080000	561560000
