# Supplementary material for: Label-free proteomic analysis of serum exosomes from paroxysmal atrial fibrillation patients
Source: Clin Proteomics. 2021 Jan 6;18:1. doi: 10.1186/s12014-020-09304-8 (PMC7789314; doi:10.1186/s12014-020-09304-8)
Supplement: Supplementary file 3 — Additional file 3: Table S3. PPI analysis. [file 12014_2020_9304_MOESM3_ESM.txt]

Protein	STRING protein	Protein_Info	identity	bitscore	Target
A0A024R462	FN1	Fibronectin 1	74 %	2885	y
A0A024R4F1	ENO1	Enolase 1, (alpha); Multifunctional enzyme that, as well as its role in glycolysis, plays a part in various processes such as growth control, hypoxia tolerance and allergic responses. May also function in the intravascular and pericellular fibrinolytic system due to its ability to serve as a receptor and activator of plasminogen on the cell surface of several cell-types such as leukocytes and neu…	100 %	893	y
A0A024R6N9	SERPINA5	Serpin peptidase inhibitor, clade A (alpha-1 antiproteinase, antitrypsin), member 5; Heparin-dependent serine protease inhibitor acting in body fluids and secretions. Inactivates serine proteases by binding irreversibly to their serine activation site. Involved in the regulation of intravascular and extravascular proteolytic activities. Plays hemostatic roles in the blood plasma. Acts as a procoa…	100 %	838	y
A0A024R6P0	SERPINA3	Serpin peptidase inhibitor, clade A (alpha-1 antiproteinase, antitrypsin), member 3; Although its physiological function is unclear, it can inhibit neutrophil cathepsin G and mast cell chymase, both of which can convert angiotensin-1 to the active angiotensin-2	100 %	872	y
A0A024R8S5	P4HB	Prolyl 4-hydroxylase, beta polypeptide; This multifunctional protein catalyzes the formation, breakage and rearrangement of disulfide bonds. At the cell surface, seems to act as a reductase that cleaves disulfide bonds of proteins attached to the cell. May therefore cause structural modifications of exofacial proteins. Inside the cell, seems to form/rearrange disulfide bonds of nascent proteins. …	100 %	1037	y
A0A024R952	PKP1	Plakophilin 1 (ectodermal dysplasia/skin fragility syndrome); Seems to play a role in junctional plaques. Contributes to epidermal morphogenesis	97 %	1471	y
A0A024R9J3	COLEC10	Collectin sub-family member 10 (C-type lectin); Lectin that binds to various sugars: galactose > mannose = fucose > N-acetylglucosamine > N-acetylgalactosamine	100 %	571	y
A0A068LKQ2	ENSG00000223931	Protein IGHV3OR16-10	51 %	95.5	y
A0A075B730	EPPK1	Epiplakin 1	100 %	4740	y
A0A075B7D8	ENSG00000223931	Protein IGHV3OR16-10	70 %	142	y
A0A087WW43	ITIH3	Inter-alpha-trypsin inhibitor heavy chain 3; May act as a carrier of hyaluronan in serum or as a binding protein between hyaluronan and other matrix protein, including those on cell surfaces in tissues to regulate the localization, synthesis and degradation of hyaluronan which are essential to cells undergoing biological processes	99 %	1278	y
A0A0A0MRZ8	IGKV3D-7	Uncharacterized protein	89 %	161	y
A0A0A0MS14	ENSG00000223931	Protein IGHV3OR16-10	48 %	105	y
A0A0C4DH38	ENSG00000223931	Protein IGHV3OR16-10	55 %	110	y
A0A0C4DH68	IGKV3D-7	Uncharacterized protein	54 %	103	y
A0A0F7SYT0	ENSG00000223931	Protein IGHV3OR16-10	43 %	67	y
A0A0F7T737	ENSG00000223931	Protein IGHV3OR16-10	52 %	87.8	y
A0A0S2Z3G9	ACTN4	Actinin, alpha 4; F-actin cross-linking protein which is thought to anchor actin to a variety of intracellular structures. This is a bundling protein (Probable). Probably involved in vesicular trafficking via its association with the CART complex. The CART complex is necessary for efficient transferrin receptor recycling but not for EGFR degradation (PubMed:15772161). Involved in tight junction a…	100 %	1900	y
A0A0S2Z3Y1	LGALS3BP	Lectin, galactoside-binding, soluble, 3 binding protein; Promotes intergrin-mediated cell adhesion. May stimulate host defense against viruses and tumor cells	100 %	1210	y
A0A0X9TD88	ENSG00000223931	Protein IGHV3OR16-10	51 %	97.4	y
A0A0X9V981	IGKV3D-7	Uncharacterized protein	65 %	118	y
A0A109PP82	IGKV3D-7	Uncharacterized protein	62 %	118	y
A0A109PW33	IGKV3D-7	Uncharacterized protein	60 %	126	y
A0A125U0V4	ENSG00000223931	Protein IGHV3OR16-10	80 %	164	y
A0A140TA69	KRT34	Keratin 34	100 %	877	y
A0A140VJQ2	NPM1	Nucleophosmin (nucleolar phosphoprotein B23, numatrin); Involved in diverse cellular processes such as ribosome biogenesis, centrosome duplication, protein chaperoning, histone assembly, cell proliferation, and regulation of tumor suppressors p53/TP53 and ARF. Binds ribosome presumably to drive ribosome nuclear export. Associated with nucleolar ribonucleoprotein structures and bind single-strande…	100 %	516	y
A0A140VK24	LCAT	Lecithin-cholesterol acyltransferase; Central enzyme in the extracellular metabolism of plasma lipoproteins. Synthesized mainly in the liver and secreted into plasma where it converts cholesterol and phosphatidylcholines (lecithins) to cholesteryl esters and lysophosphatidylcholines on the surface of high and low density lipoproteins (HDLs and LDLs) (PubMed:10329423, PubMed:19065001, PubMed:26195…	100 %	904	y
A0A1B0GW44	CTSD	Cathepsin D; Acid protease active in intracellular protein breakdown. Involved in the pathogenesis of several diseases such as breast cancer and possibly Alzheimer disease	98 %	787	y
A0A1B1CYC5	GC	Group-specific component (vitamin D binding protein); Involved in vitamin D transport and storage, scavenging of extracellular G-actin, enhancement of the chemotactic activity of C5 alpha for neutrophils in inflammation and macrophage activation	94 %	66.2	y
A0A1C9J6T9	IGKV3D-7	Uncharacterized protein	53 %	99.8	y
A0A1L2BU40	IGKV3D-7	Uncharacterized protein	53 %	84.3	y
A0N5G1	IGKV3D-7	Uncharacterized protein	71 %	125	y
A0N5G7	ENSG00000223931	Protein IGHV3OR16-10	77 %	149	y
A2IPI1	IGKV3D-7	Uncharacterized protein	56 %	110	y
A2J1N2	ENSG00000223931	Protein IGHV3OR16-10	84 %	169	y
A2N7P4	ENSG00000223931	Protein IGHV3OR16-10	56 %	122	y
A2NYQ9	ENSG00000223931	Protein IGHV3OR16-10	82 %	162	y
A2NYU7	ENSG00000223931	Protein IGHV3OR16-10	46 %	93.2	y
A2NZ55	ENSG00000223931	Protein IGHV3OR16-10	83 %	167	y
A4UGR9	XIRP2	Xin actin-binding repeat containing 2; Protects actin filaments from depolymerization	100 %	6964	y
A5PL27	CP	Ceruloplasmin (ferroxidase); Ceruloplasmin is a blue, copper-binding (6-7 atoms per molecule) glycoprotein. It has ferroxidase activity oxidizing Fe(2+) to Fe(3+) without releasing radical oxygen species. It is involved in iron transport across the cell membrane. Provides Cu(2+) ions for the ascorbate-mediated deaminase degradation of the heparan sulfate chains of GPC1. May also play a role in fe…	100 %	2236	y
A8K2T4	C7	Complement component 7; Constituent of the membrane attack complex (MAC) that plays a key role in the innate and adaptive immune response by forming pores in the plasma membrane of target cells. C7 serves as a membrane anchor	100 %	1734	y
A8K4C2	QSOX1	Quiescin Q6 sulfhydryl oxidase 1; Catalyzes the oxidation of sulfhydryl groups in peptide and protein thiols to disulfides with the reduction of oxygen to hydrogen peroxide. May contribute to disulfide bond formation in a variety of secreted proteins. In fibroblasts, it may have tumor- suppressing capabilities being involved in growth regulation	100 %	1233	y
A8K7F6	EIF4A1	Eukaryotic translation initiation factor 4A1; ATP-dependent RNA helicase which is a subunit of the eIF4F complex involved in cap recognition and is required for mRNA binding to ribosome. In the current model of translation initiation, eIF4A unwinds RNA secondary structures in the 5'-UTR of mRNAs which is necessary to allow efficient binding of the small ribosomal subunit, and subsequent scanning …	100 %	839	y
B0YJC6	PROZ	Protein Z, vitamin K-dependent plasma glycoprotein; Appears to assist hemostasis by binding thrombin and promoting its association with phospholipid vesicles. Inhibits activity of the coagulation protease factor Xa in the presence of SERPINA10, calcium and phospholipids	95 %	819	y
B1N7B6	ENSG00000223931	Protein IGHV3OR16-10	77 %	160	y
B1N7B8	IGKV3D-7	Uncharacterized protein	83 %	151	y
B2CIS9	CASP14	Caspase 14, apoptosis-related cysteine peptidase; Non-apoptotic caspase involved in epidermal differentiation. Is the predominant caspase in epidermal stratum corneum (PubMed:15556625). Seems to play a role in keratinocyte differentiation and is required for cornification. Regulates maturation of the epidermis by proteolytically processing filaggrin (By similarity). In vitro has a preference for …	100 %	502	y
B2R577	S100A6	S100 calcium binding protein A6; May function as calcium sensor and modulator, contributing to cellular calcium signaling. May function by interacting with other proteins, such as TPR-containing proteins, and indirectly play a role in many physiological processes such as the reorganization of the actin cytoskeleton and in cell motility. Binds 2 calcium ions. Calcium binding is cooperative	99 %	180	y
B2R5G8	SAA4	Serum amyloid A4, constitutive; Major acute phase reactant. Apolipoprotein of the HDL complex	98 %	265	y
B2R773	ADIPOQ	Adiponectin, C1Q and collagen domain containing; Important adipokine involved in the control of fat metabolism and insulin sensitivity, with direct anti-diabetic, anti-atherogenic and anti-inflammatory activities. Stimulates AMPK phosphorylation and activation in the liver and the skeletal muscle, enhancing glucose utilization and fatty-acid combustion. Antagonizes TNF-alpha by negatively regulat…	99 %	494	y
B2RAZ4	PYCARD	PYD and CARD domain containing; Functions as key mediator in apoptosis and inflammation. Promotes caspase-mediated apoptosis involving predominantly caspase-8 and also caspase-9 in a probable cell type-specific manner. Involved in activation of the mitochondrial apoptotic pathway, promotes caspase-8-dependent proteolytic maturation of BID independently of FADD in certain cell types and also media…	99 %	396	y
B4DE59	JUP	Junction plakoglobin; Common junctional plaque protein. The membrane- associated plaques are architectural elements in an important strategic position to influence the arrangement and function of both the cytoskeleton and the cells within the tissue. The presence of plakoglobin in both the desmosomes and in the intermediate junctions suggests that it plays a central role in the structure and func…	99 %	631	y
B4DKS8	HNRNPF	Heterogeneous nuclear ribonucleoprotein F; Component of the heterogeneous nuclear ribonucleoprotein (hnRNP) complexes which provide the substrate for the processing events that pre-mRNAs undergo before becoming functional, translatable mRNAs in the cytoplasm. Plays a role in the regulation of alternative splicing events. Binds G-rich sequences in pre-mRNAs and keeps target RNA in an unfolded state	100 %	701	y
B4DN39	CCT6A	Chaperonin containing TCP1, subunit 6A (zeta 1); Molecular chaperone; assists the folding of proteins upon ATP hydrolysis. Known to play a role, in vitro, in the folding of actin and tubulin	100 %	798	y
B4DN87	SERPINH1	Serpin peptidase inhibitor, clade H (heat shock protein 47), member 1, (collagen binding protein 1); Binds specifically to collagen. Could be involved as a chaperone in the biosynthetic pathway of collagen	95 %	744	y
B4DQA0	SELL	Selectin L; Cell surface adhesion protein. Mediates the adherence of lymphocytes to endothelial cells of high endothelial venules in peripheral lymph nodes. Promotes initial tethering and rolling of leukocytes in endothelia	99 %	668	y
B4DUQ1	HNRNPK	Heterogeneous nuclear ribonucleoprotein K; One of the major pre-mRNA-binding proteins. Binds tenaciously to poly(C) sequences. Likely to play a role in the nuclear metabolism of hnRNAs, particularly for pre-mRNAs that contain cytidine-rich sequences. Can also bind poly(C) single- stranded DNA. Plays an important role in p53/TP53 response to DNA damage, acting at the level of both transcription ac…	95 %	803	y
B4DWX1	C1orf56	Chromosome 1 open reading frame 56; Involved in control of cellular proliferation. Onconcogenic modifier contributing to the tumor suppressor function of DNMT3B	100 %	672	y
B4DZ36	ATRN	Attractin; Involved in the initial immune cell clustering during inflammatory response and may regulate chemotactic activity of chemokines. May play a role in melanocortin signaling pathways that regulate energy homeostasis and hair color. Low-affinity receptor for agouti (By similarity). Has a critical role in normal myelination in the central nervous system (By similarity)	99 %	2382	y
B4E1C2	KNG1	Kininogen 1; (1) Kininogens are inhibitors of thiol proteases; (2) HMW-kininogen plays an important role in blood coagulation by helping to position optimally prekallikrein and factor XI next to factor XII; (3) HMW-kininogen inhibits the thrombin- and plasmin- induced aggregation of thrombocytes; (4) the active peptide bradykinin that is released from HMW-kininogen shows a variety of physiologica…	100 %	1344	y
B4E1D8	C4BPA	Complement component 4 binding protein, alpha; Controls the classical pathway of complement activation. It binds as a cofactor to C3b/C4b inactivator (C3bINA), which then hydrolyzes the complement fragment C4b. It also accelerates the degradation of the C4bC2a complex (C3 convertase) by dissociating the complement fragment C2a. Alpha chain binds C4b. It interacts also with anticoagulant protein S…	100 %	1110	y
B4E1Z4	ENSG00000244255	Complement factor B Ba fragment; Uncharacterized protein; cDNA FLJ55673, highly similar to Complement factor B	100 %	2651	y
B6HY67	IL23R	Interleukin 23 receptor; Associates with IL12RB1 to form the interleukin-23 receptor. Binds IL23 and mediates T-cells, NK cells and possibly certain macrophage/myeloid cells stimulation probably through activation of the Jak-Stat signaling cascade. IL23 functions in innate and adaptive immunity and may participate in acute response to infection in peripheral tissues. IL23 may be responsible for a…	99 %	191	y
B7Z1C9	CCT7	Chaperonin containing TCP1, subunit 7 (eta); Molecular chaperone; assists the folding of proteins upon ATP hydrolysis. Known to play a role, in vitro, in the folding of actin and tubulin (By similarity)	100 %	824	y
B7Z4R3	CCT2	Chaperonin containing TCP1, subunit 2 (beta); Molecular chaperone; assists the folding of proteins upon ATP hydrolysis. As part of the BBS/CCT complex may play a role in the assembly of BBSome, a complex involved in ciliogenesis regulating transports vesicles to the cilia. Known to play a role, in vitro, in the folding of actin and tubulin	83 %	838	y
B7Z549	ITIH1	Inter-alpha-trypsin inhibitor heavy chain 1; May act as a carrier of hyaluronan in serum or as a binding protein between hyaluronan and other matrix protein, including those on cell surfaces in tissues to regulate the localization, synthesis and degradation of hyaluronan which are essential to cells undergoing biological processes	100 %	1394	y
B7Z550	C8B	Complement component 8, beta polypeptide; Constituent of the membrane attack complex (MAC) that plays a key role in the innate and adaptive immune response by forming pores in the plasma membrane of target cells	100 %	1065	y
B7Z5M1	KPNB1	Karyopherin (importin) beta 1; Functions in nuclear protein import, either in association with an adapter protein, like an importin-alpha subunit, which binds to nuclear localization signals (NLS) in cargo substrates, or by acting as autonomous nuclear transport receptor. Acting autonomously, serves itself as NLS receptor. Docking of the importin/substrate complex to the nuclear pore complex (NPC…	100 %	1116	y
B7ZMG8	IGKV3D-7	Uncharacterized protein	56 %	89	y
B8ZZ54	HSPE1	Heat shock 10kDa protein 1 (chaperonin 10); Eukaryotic CPN10 homolog which is essential for mitochondrial protein biogenesis, together with CPN60. Binds to CPN60 in the presence of Mg-ATP and suppresses the ATPase activity of the latter	100 %	92	y
C9IZP8	C1S	Complement component 1, s subcomponent; C1s B chain is a serine protease that combines with C1q and C1r to form C1, the first component of the classical pathway of the complement system. C1r activates C1s so that it can, in turn, activate C2 and C4	100 %	216	y
D1MGQ2	HBA1	Hemoglobin, alpha 1; Involved in oxygen transport from the lung to the various peripheral tissues	100 %	286	y
D3DPF9	TTN	Titin; Key component in the assembly and functioning of vertebrate striated muscles. By providing connections at the level of individual microfilaments, it contributes to the fine balance of forces between the two halves of the sarcomere. The size and extensibility of the cross-links are the main determinants of sarcomere extensibility properties of muscle. In non-muscle cells, seems to play a ro…	100 %	45710	y
D3JV41	PPBP	Pro-platelet basic protein (chemokine (C-X-C motif) ligand 7); LA-PF4 stimulates DNA synthesis, mitosis, glycolysis, intracellular cAMP accumulation, prostaglandin E2 secretion, and synthesis of hyaluronic acid and sulfated glycosaminoglycan. It also stimulates the formation and secretion of plasminogen activator by human synovial cells. NAP-2 is a ligand for CXCR1 and CXCR2, and NAP-2, NAP-2(73)…	100 %	253	y
D6RBE9	ANXA5	Annexin A5; This protein is an anticoagulant protein that acts as an indirect inhibitor of the thromboplastin-specific complex, which is involved in the blood coagulation cascade	100 %	389	y
D9IWP9	APOH	Apolipoprotein H (beta-2-glycoprotein I); Binds to various kinds of negatively charged substances such as heparin, phospholipids, and dextran sulfate. May prevent activation of the intrinsic blood coagulation cascade by binding to phospholipids on the surface of damaged cells	100 %	672	y
D9YZU5	HBB	Hemoglobin, beta; Involved in oxygen transport from the lung to the various peripheral tissues	100 %	301	y
D9YZU8	HBG1	Hemoglobin, gamma A	100 %	303	y
E7DVW5	FABP5	Fatty acid binding protein 5 (psoriasis-associated); High specificity for fatty acids. Highest affinity for C18 chain length. Decreasing the chain length or introducing double bonds reduces the affinity. May be involved in keratinocyte differentiation	100 %	276	y
E9KL23	SERPINA1	Serpin peptidase inhibitor, clade A (alpha-1 antiproteinase, antitrypsin), member 1; Inhibitor of serine proteases. Its primary target is elastase, but it also has a moderate affinity for plasmin and thrombin. Irreversibly inhibits trypsin, chymotrypsin and plasminogen activator. The aberrant form inhibits insulin-induced NO synthesis in platelets, decreases coagulation time and has proteolytic a…	100 %	858	y
E9KL26	SERPING1	Serpin peptidase inhibitor, clade G (C1 inhibitor), member 1; Activation of the C1 complex is under control of the C1- inhibitor. It forms a proteolytically inactive stoichiometric complex with the C1r or C1s proteases. May play a potentially crucial role in regulating important physiological pathways including complement activation, blood coagulation, fibrinolysis and the generation of kinins. V…	100 %	1020	y
F2Z393	TALDO1	Transaldolase 1; Transaldolase is important for the balance of metabolites in the pentose-phosphate pathway	100 %	573	y
F8VZ49	HNRNPA1	Heterogeneous nuclear ribonucleoprotein A1; Involved in the packaging of pre-mRNA into hnRNP particles, transport of poly(A) mRNA from the nucleus to the cytoplasm and may modulate splice site selection. May play a role in HCV RNA replication	97 %	383	y
F8WE65	PPIA	Peptidylprolyl isomerase A (cyclophilin A); PPIases accelerate the folding of proteins. It catalyzes the cis-trans isomerization of proline imidic peptide bonds in oligopeptides	100 %	248	y
G1FM90	ENSG00000223931	Protein IGHV3OR16-10	79 %	163	y
G3V1N2	HBA1	Hemoglobin, alpha 1; Involved in oxygen transport from the lung to the various peripheral tissues	100 %	220	y
G3XAM2	CFI	Complement factor I; Responsible for cleaving the alpha-chains of C4b and C3b in the presence of the cofactors C4-binding protein and factor H respectively	99 %	1194	y
H0Y9R4	RPL9	Ribosomal protein L9	65 %	163	y
H0YIV0	HSP90B1	Heat shock protein 90kDa beta (Grp94), member 1; Molecular chaperone that functions in the processing and transport of secreted proteins. When associated with CNPY3, required for proper folding of Toll-like receptors (By similarity). Functions in endoplasmic reticulum associated degradation (ERAD). Has ATPase activity	99 %	295	y
H0YLS6	PSMA4	Proteasome (prosome, macropain) subunit, alpha type, 4; The proteasome is a multicatalytic proteinase complex which is characterized by its ability to cleave peptides with Arg, Phe, Tyr, Leu, and Glu adjacent to the leaving group at neutral or slightly basic pH. The proteasome has an ATP-dependent proteolytic activity	100 %	201	y
H6VRG2	KRT1	Keratin 1; May regulate the activity of kinases such as PKC and SRC via binding to integrin beta-1 (ITB1) and the receptor of activated protein C kinase 1 (RACK1). In complex with C1QBP is a high affinity receptor for kininogen-1/HMWK	100 %	1233	y
H9ZYJ2	TXN	Thioredoxin; Participates in various redox reactions through the reversible oxidation of its active center dithiol to a disulfide and catalyzes dithiol-disulfide exchange reactions. Plays a role in the reversible S-nitrosylation of cysteine residues in target proteins, and thereby contributes to the response to intracellular nitric oxide. Nitrosylates the active site Cys of CASP3 in response to n…	100 %	214	y
J3KMX5	RPS13	Ribosomal protein S13	100 %	216	y
J3KRP0	CNDP1	Carnosine dipeptidase 1 (metallopeptidase M20 family)	100 %	939	y
K7EN27	PARK7	Parkinson protein 7; Protein deglycase that repairs methylglyoxal- and glyoxal-glycated amino acids and proteins, and releases repaired proteins and lactate or glycolate, respectively. Deglycates cysteines, arginines and lysines residues in proteins, and thus reactivates these proteins by reversing glycation by glyoxals. Acts on early glycation intermediates (hemithioacetals and aminocarbinols), …	94 %	298	y
L8E853	VWF	Von Willebrand factor; Important in the maintenance of hemostasis, it promotes adhesion of platelets to the sites of vascular injury by forming a molecular bridge between sub-endothelial collagen matrix and platelet-surface receptor complex GPIb-IX-V. Also acts as a chaperone for coagulation factor VIII, delivering it to the site of injury, stabilizing its heterodimeric structure and protecting i…	100 %	5582	y
O43866	CD5L	CD5 molecule-like; Secreted protein that acts as a key regulator of lipid synthesis: mainly expressed by macrophages in lymphoid and inflammed tissues and regulates mechanisms in inflammatory responses, such as infection or atherosclerosis. Able to inhibit lipid droplet size in adipocytes. Following incorporation into mature adipocytes via CD36-mediated endocytosis, associates with cytosolic FASN…	100 %	706	y
O75643	SNRNP200	Small nuclear ribonucleoprotein 200kDa (U5); RNA helicase that plays an essential role in pre-mRNA splicing as component of the U5 snRNP and U4/U6-U5 tri-snRNP complexes. Involved in spliceosome assembly, activation and disassembly. Mediates changes in the dynamic network of RNA-RNA interactions in the spliceosome. Catalyzes the ATP-dependent unwinding of U4/U6 RNA duplices, an essential step in …	100 %	4437	y
P00747	PLG	Plasminogen; Plasmin dissolves the fibrin of blood clots and acts as a proteolytic factor in a variety of other processes including embryonic development, tissue remodeling, tumor invasion, and inflammation. In ovulation, weakens the walls of the Graafian follicle. It activates the urokinase-type plasminogen activator, collagenases and several complement zymogens, such as C1 and C5. Cleavage of f…	100 %	1686	y
P01031	C5	Complement component 5; Activation of C5 by a C5 convertase initiates the spontaneous assembly of the late complement components, C5-C9, into the membrane attack complex. C5b has a transient binding site for C6. The C5b-C6 complex is the foundation upon which the lytic complex is assembled	100 %	3478	y
P01591	IGJ	Immunoglobulin J polypeptide, linker protein for immunoglobulin alpha and mu polypeptides; Serves to link two monomer units of either IgM or IgA. In the case of IgM, the J chain-joined dimer is a nucleating unit for the IgM pentamer, and in the case of IgA it induces larger polymers. It also help to bind these immunoglobulins to secretory component	100 %	328	y
P02452	COL1A1	Collagen, type I, alpha 1; Type I collagen is a member of group I collagen (fibrillar forming collagen)	100 %	2638	y
P04275	VWF	Von Willebrand factor; Important in the maintenance of hemostasis, it promotes adhesion of platelets to the sites of vascular injury by forming a molecular bridge between sub-endothelial collagen matrix and platelet-surface receptor complex GPIb-IX-V. Also acts as a chaperone for coagulation factor VIII, delivering it to the site of injury, stabilizing its heterodimeric structure and protecting i…	100 %	5790	y
P05089	ARG1	Arginase, liver	100 %	651	y
P05546	SERPIND1	Serpin peptidase inhibitor, clade D (heparin cofactor), member 1; Thrombin inhibitor activated by the glycosaminoglycans, heparin or dermatan sulfate. In the presence of the latter, HC-II becomes the predominant thrombin inhibitor in place of antithrombin III (AT-III). Also inhibits chymotrypsin, but in a glycosaminoglycan-independent manner	100 %	1038	y
P06312	IGKV3D-7	Uncharacterized protein	68 %	131	y
P07357	C8A	Complement component 8, alpha polypeptide; Constituent of the membrane attack complex (MAC) that plays a key role in the innate and adaptive immune response by forming pores in the plasma membrane of target cells. C8A inserts into the target membrane, but does not form pores by itself	100 %	1219	y
P07360	C8G	Complement component 8, gamma polypeptide; C8 is a constituent of the membrane attack complex. C8 binds to the C5B-7 complex, forming the C5B-8 complex. C5-B8 binds C9 and acts as a catalyst in the polymerization of C9. The gamma subunit seems to be able to bind retinol	100 %	412	y
P08603	CFH	Complement factor H; Factor H functions as a cofactor in the inactivation of C3b by factor I and also increases the rate of dissociation of the C3bBb complex (C3 convertase) and the (C3b)NBB complex (C5 convertase) in the alternative complement pathway	100 %	2545	y
P09382	LGALS1	Lectin, galactoside-binding, soluble, 1; Lectin that binds beta-galactoside and a wide array of complex carbohydrates. Plays a role in regulating apoptosis, cell proliferation and cell differentiation. Inhibits CD45 protein phosphatase activity and therefore the dephosphorylation of Lyn kinase. Strong inducer of T-cell apoptosis	100 %	279	y
P0C0L4	C4A	Complement component 4A (Rodgers blood group); Non-enzymatic component of C3 and C5 convertases and thus essential for the propagation of the classical complement pathway. Covalently binds to immunoglobulins and immune complexes and enhances the solubilization of immune aggregates and the clearance of IC through CR1 on erythrocytes. C4A isotype is responsible for effective binding to form amide b…	100 %	3608	y
P15169	CPN1	Carboxypeptidase N, polypeptide 1; Protects the body from potent vasoactive and inflammatory peptides containing C-terminal Arg or Lys (such as kinins or anaphylatoxins) which are released into the circulation	100 %	956	y
P19652	ORM2	Orosomucoid 2; Functions as transport protein in the blood stream. Binds various hydrophobic ligands in the interior of its beta- barrel domain. Also binds synthetic drugs and influences their distribution and availability. Appears to function in modulating the activity of the immune system during the acute-phase reaction	100 %	421	y
P29508	SERPINB3	Serpin peptidase inhibitor, clade B (ovalbumin), member 3; May act as a papain-like cysteine protease inhibitor to modulate the host immune response against tumor cells. Also functions as an inhibitor of UV-induced apoptosis via suppression of the activity of c-Jun NH(2)-terminal kinase (JNK1)	100 %	808	y
P30050	RPL12	Ribosomal protein L12; Binds directly to 26S ribosomal RNA	100 %	336	y
P31151	S100A7	S100 calcium binding protein A7	100 %	211	y
P35326	SPRR2A	Small proline-rich protein 2A; Cross-linked envelope protein of keratinocytes. It is a keratinocyte protein that first appears in the cell cytosol, but ultimately becomes cross-linked to membrane proteins by transglutaminase. All that results in the formation of an insoluble envelope beneath the plasma membrane	100 %	115	y
P43652	AFM	Afamin; Vitamin E binding protein. May transport vitamin E in body fluids under conditions where the lipoprotein system is not sufficient. May be involved in the regulation and transport of vitamin E at the blood-brain barrier	100 %	1228	y
P47929	LGALS7B	Lectin, galactoside-binding, soluble, 7B; Could be involved in cell-cell and/or cell-matrix interactions necessary for normal growth control. Pro-apoptotic protein that functions intracellularly upstream of JNK activation and cytochrome c release	100 %	276	y
P49720	PSMB3	Proteasome (prosome, macropain) subunit, beta type, 3; The proteasome is a multicatalytic proteinase complex which is characterized by its ability to cleave peptides with Arg, Phe, Tyr, Leu, and Glu adjacent to the leaving group at neutral or slightly basic pH. The proteasome has an ATP-dependent proteolytic activity	100 %	428	y
P68363	TUBA1B	Tubulin, alpha 1b; Tubulin is the major constituent of microtubules. It binds two moles of GTP, one at an exchangeable site on the beta chain and one at a non-exchangeable site on the alpha chain	100 %	945	y
P68431	HIST1H3B	Histone cluster 1, H3b	100 %	275	y
P81605	DCD	Dermcidin; DCD-1 displays antimicrobial activity thereby limiting skin infection by potential pathogens in the first few hours after bacterial colonization. Highly effective against E.coli, E.faecalis, S.aureus and C.albicans. Optimal pH and salt concentration resemble the conditions in sweat. Also exhibits proteolytic activity	100 %	218	y
Q06830	PRDX1	Peroxiredoxin 1; Involved in redox regulation of the cell. Reduces peroxides with reducing equivalents provided through the thioredoxin system but not from glutaredoxin. May play an important role in eliminating peroxides generated during metabolism. Might participate in the signaling cascades of growth factors and tumor necrosis factor-alpha by regulating the intracellular concentrations of H(2)…	100 %	412	y
Q07954	LRP1	Low density lipoprotein receptor-related protein 1; Endocytic receptor involved in endocytosis and in phagocytosis of apoptotic cells. Required for early embryonic development. Involved in cellular lipid homeostasis. Involved in the plasma clearance of chylomicron remnants and activated LRPAP1 (alpha 2-macroglobulin), as well as the local metabolism of complexes between plasminogen activators and…	100 %	9399	y
Q08188	TGM3	Transglutaminase 3 (E polypeptide, protein-glutamine-gamma-glutamyltransferase); Catalyzes the calcium-dependent formation of isopeptide cross-links between glutamine and lysine residues in various proteins, as well as the conjugation of polyamines to proteins. Involved in the formation of the cornified envelope (CE), a specialized component consisting of covalent cross-links of proteins beneath …	100 %	1431	y
Q0ZCG0	ENSG00000223931	Protein IGHV3OR16-10	80 %	159	y
Q0ZCH9	ENSG00000223931	Protein IGHV3OR16-10	85 %	167	y
Q13867	BLMH	Bleomycin hydrolase; The normal physiological role of BLM hydrolase is unknown, but it catalyzes the inactivation of the antitumor drug BLM (a glycopeptide) by hydrolyzing the carboxamide bond of its B- aminoalaninamide moiety thus protecting normal and malignant cells from BLM toxicity	100 %	959	y
Q14520	HABP2	Hyaluronan binding protein 2; Cleaves the alpha-chain at multiple sites and the beta- chain between 'Lys-53' and 'Lys-54' but not the gamma-chain of fibrinogen and therefore does not initiate the formation of the fibrin clot and does not cause the fibrinolysis directly. It does not cleave (activate) prothrombin and plasminogen but converts the inactive single chain urinary plasminogen activator (…	100 %	1173	y
Q15084	PDIA6	Protein disulfide isomerase family A, member 6; May function as a chaperone that inhibits aggregation of misfolded proteins. Plays a role in platelet aggregation and activation by agonists such as convulxin, collagen and thrombin	100 %	900	y
Q1JQ76	RPL10A	Ribosomal protein L10a	100 %	414	y
Q2VPA1	HSPG2	Heparan sulfate proteoglycan 2; Integral component of basement membranes. Component of the glomerular basement membrane (GBM), responsible for the fixed negative electrostatic membrane charge, and which provides a barrier which is both size- and charge-selective. It serves as an attachment substrate for cells. Plays essential roles in vascularization. Critical for normal heart development and for…	99 %	707	y
Q569I7	IGKV3D-7	Uncharacterized protein	61 %	114	y
Q5EFE5	ENSG00000223931	Protein IGHV3OR16-10	72 %	152	y
Q5JP53	TUBB	Tubulin, beta class I; Tubulin is the major constituent of microtubules. It binds two moles of GTP, one at an exchangeable site on the beta chain and one at a non-exchangeable site on the alpha chain	100 %	893	y
Q5T985	ITIH2	Inter-alpha-trypsin inhibitor heavy chain 2; May act as a carrier of hyaluronan in serum or as a binding protein between hyaluronan and other matrix protein, including those on cell surfaces in tissues to regulate the localization, synthesis and degradation of hyaluronan which are essential to cells undergoing biological processes	99 %	1932	y
Q63HR1	SERBP1	SERPINE1 mRNA binding protein 1; May play a role in the regulation of mRNA stability. Binds to the 3'-most 134 nt of the SERPINE1/PAI1 mRNA, a region which confers cyclic nucleotide regulation of message decay	95 %	566	y
Q6IPT9	EEF1A1	Eukaryotic translation elongation factor 1 alpha 1; This protein promotes the GTP-dependent binding of aminoacyl-tRNA to the A-site of ribosomes during protein biosynthesis. With PARP1 and TXK, forms a complex that acts as a T helper 1 (Th1) cell-specific transcription factor and binds the promoter of IFN-gamma to directly regulate its transcription, and is thus involved importantly in Th1 cytoki…	100 %	946	y
Q6MZL2	MASP1	Mannan-binding lectin serine peptidase 1 (C4/C2 activating component of Ra-reactive factor)	99 %	658	y
Q6MZU6	ENSG00000223931	Protein IGHV3OR16-10	85 %	175	y
Q6N030	ENSG00000223931	Protein IGHV3OR16-10	49 %	111	y
Q6N089	ENSG00000223931	Protein IGHV3OR16-10	83 %	168	y
Q6UWP8	SBSN	Suprabasin	100 %	1122	y
Q6ZVX7	NCCRP1	Non-specific cytotoxic cell receptor protein 1 homolog (zebrafish); Promotes cell proliferation	100 %	549	y
Q7Z3Y5	IGKV3D-7	Uncharacterized protein	60 %	90.9	y
Q7Z612	RPLP1	Ribosomal protein, large, P1; Plays an important role in the elongation step of protein synthesis	100 %	222	y
Q86TT1	IGLL1	Immunoglobulin lambda-like polypeptide 1; Critical for B-cell development	33 %	59.3	y
Q8TAY0	IGFALS	Insulin-like growth factor binding protein, acid labile subunit; Involved in protein-protein interactions that result in protein complexes, receptor-ligand binding or cell adhesion	100 %	1174	y
Q96N23	C12orf55	Chromosome 12 open reading frame 55; Required for assembly and function of cilia and flagella	100 %	6401	y
Q96P63	SERPINB12	Serpin peptidase inhibitor, clade B (ovalbumin), member 12; Inhibits trypsin and plasmin, but not thrombin, coagulation factor Xa, or urokinase-type plasminogen activator	100 %	845	y
Q96QA5	GSDMA	Gasdermin A; Upon activation, mediates pyroptosis	100 %	901	y
Q9BY74	RPL7A	Ribosomal protein L7a	100 %	290	y
Q9HB00	DSC1	Desmocollin 1; Component of intercellular desmosome junctions. Involved in the interaction of plaque proteins and intermediate filaments mediating cell-cell adhesion. May contribute to epidermal cell positioning (stratification) by mediating differential adhesiveness between cells that express different isoforms. Linked to the keratinization of epithelial tissues	100 %	1724	y
Q9HCY8	S100A14	S100 calcium binding protein A14; Modulates P53/TP53 protein levels, and thereby plays a role in the regulation of cell survival and apoptosis. Depending on the context, it can promote cell proliferation or apoptosis. Plays a role in the regulation of cell migration by modulating the levels of MMP2, a matrix protease that is under transcriptional control of P53/TP53. Does not bind calcium	100 %	217	y
Q9P1C5	ITIH1	Inter-alpha-trypsin inhibitor heavy chain 1; May act as a carrier of hyaluronan in serum or as a binding protein between hyaluronan and other matrix protein, including those on cell surfaces in tissues to regulate the localization, synthesis and degradation of hyaluronan which are essential to cells undergoing biological processes	99 %	958	y
Q9UL78	IGKV3D-7	Uncharacterized protein	80 %	152	y
Q9UL89	ENSG00000223931	Protein IGHV3OR16-10	53 %	101	y
Q9UQD4	SH3GL1	SH3-domain GRB2-like 1; Implicated in endocytosis. May recruit other proteins to membranes with high curvature (By similarity)	100 %	724	y
Q9Y2Q2	YME1L1	YME1-like 1 (S. cerevisiae); Putative ATP-dependent protease which plays a role in mitochondrial protein metabolism. Ensures cell proliferation, maintains normal cristae morphology and complex I respiration activity, promotes antiapoptotic activity and protects mitochondria from the accumulation of oxidatively damaged membrane proteins. Requires to control the accumulation of nonassembled respira…	98 %	1040	y
Q9Y5K2	KLK4	Kallikrein-related peptidase 4; Has a major role in enamel formation (PubMed:15235027). Required during the maturation stage of tooth development for clearance of enamel proteins and normal structural patterning of the crystalline matrix (By similarity)	100 %	519	y
Q9Y6R7	FCGBP	Fc fragment of IgG binding protein; May be involved in the maintenance of the mucosal structure as a gel-like component of the mucosa	100 %	10970	y
S6C4S0	ENSG00000223931	Protein IGHV3OR16-10	49 %	110	y
U3PXP0	HBA1	Hemoglobin, alpha 1; Involved in oxygen transport from the lung to the various peripheral tissues	98 %	107	y
V9GYE7	CFHR2	Complement factor H-related 2; Involved in complement regulation. The dimerized forms have avidity for tissue-bound complement fragments and efficiently compete with the physiological complement inhibitor CFH. Can associate with lipoproteins and may play a role in lipid metabolism	94 %	517	y
V9HW43	HSPB1	Heat shock 27kDa protein 1; Involved in stress resistance and actin organization	100 %	417	y
V9HWA9	C3	Complement component 3; C3 plays a central role in the activation of the complement system. Its processing by C3 convertase is the central reaction in both classical and alternative complement pathways. After activation C3b can bind covalently, via its reactive thioester, to cell surface carbohydrates or immune aggregates	100 %	3459	y
V9HWB9	LDHA	Lactate dehydrogenase A	100 %	680	y
V9HWH9	S100A11	S100 calcium binding protein A11; Facilitates the differentiation and the cornification of keratinocytes	100 %	219	y
V9HWK1	TPI1	Triosephosphate isomerase 1	100 %	511	y
V9HWN7	ALDOA	Aldolase A, fructose-bisphosphate; Plays a key role in glycolysis and gluconeogenesis. In addition, may also function as scaffolding protein (By similarity)	100 %	755	y
