# Supplementary material for: Label-free proteomic analysis of serum exosomes from paroxysmal atrial fibrillation patients
Source: Clin Proteomics. 2021 Jan 6;18:1. doi: 10.1186/s12014-020-09304-8 (PMC7789314; doi:10.1186/s12014-020-09304-8)
Supplement: Supplementary file 4 — Additional file 4: Table S4. Skyline data of target peptide PRM quantitative analysis. [file 12014_2020_9304_MOESM4_ESM.xlsx]

## Sheet: Sheet1
Peptide Sequence	Protein Name	Precursor Mz	Precursor Charge	Product Mz	Product Charge	Fragment Ion	Retention Time	Area
LIDQYGTHYLQSGSLGGEYR	A8K2T4	1129.05	2	1329.64	1	y12	34.73	4020940
LIDQYGTHYLQSGSLGGEYR	A8K2T4	1129.05	2	1329.64	1	y12	34.93	9454949
LIDQYGTHYLQSGSLGGEYR	A8K2T4	1129.05	2	1329.64	1	y12	35	9625528
LIDQYGTHYLQSGSLGGEYR	A8K2T4	1129.05	2	1329.64	1	y12	35.16	3118782
LIDQYGTHYLQSGSLGGEYR	A8K2T4	1129.05	2	1329.64	1	y12	35.63	2206018
LIDQYGTHYLQSGSLGGEYR	A8K2T4	1129.05	2	1329.64	1	y12	35.59	1064524
LIDQYGTHYLQSGSLGGEYR	A8K2T4	1129.05	2	1166.58	1	y11	34.73	4217038
LIDQYGTHYLQSGSLGGEYR	A8K2T4	1129.05	2	1166.58	1	y11	34.93	9809424
LIDQYGTHYLQSGSLGGEYR	A8K2T4	1129.05	2	1166.58	1	y11	35	10671921
LIDQYGTHYLQSGSLGGEYR	A8K2T4	1129.05	2	1166.58	1	y11	35.16	3089029
LIDQYGTHYLQSGSLGGEYR	A8K2T4	1129.05	2	1166.58	1	y11	35.63	2228538
LIDQYGTHYLQSGSLGGEYR	A8K2T4	1129.05	2	1166.58	1	y11	35.59	1138602
LIDQYGTHYLQSGSLGGEYR	A8K2T4	1129.05	2	925.437	1	y9	34.73	3388649
LIDQYGTHYLQSGSLGGEYR	A8K2T4	1129.05	2	925.437	1	y9	34.93	8467077
LIDQYGTHYLQSGSLGGEYR	A8K2T4	1129.05	2	925.437	1	y9	35	8834391
LIDQYGTHYLQSGSLGGEYR	A8K2T4	1129.05	2	925.437	1	y9	35.16	2672504
LIDQYGTHYLQSGSLGGEYR	A8K2T4	1129.05	2	925.437	1	y9	35.63	1973023
LIDQYGTHYLQSGSLGGEYR	A8K2T4	1129.05	2	925.437	1	y9	35.59	888720
QNDFNSVEEK	A8K2T4	605.273	2	705.341	1	y6	12.56	6053284
QNDFNSVEEK	A8K2T4	605.273	2	705.341	1	y6	12.65	6254520
QNDFNSVEEK	A8K2T4	605.273	2	705.341	1	y6	12.81	5156163
QNDFNSVEEK	A8K2T4	605.273	2	705.341	1	y6	13.2	2206416
QNDFNSVEEK	A8K2T4	605.273	2	705.341	1	y6	13.67	2181425
QNDFNSVEEK	A8K2T4	605.273	2	705.341	1	y6	13.58	2128310
QNDFNSVEEK	A8K2T4	605.273	2	591.298	1	y5	12.56	5146483
QNDFNSVEEK	A8K2T4	605.273	2	591.298	1	y5	12.65	5274486
QNDFNSVEEK	A8K2T4	605.273	2	591.298	1	y5	12.81	4203414
QNDFNSVEEK	A8K2T4	605.273	2	591.298	1	y5	13.13	1716369
QNDFNSVEEK	A8K2T4	605.273	2	591.298	1	y5	13.67	1771958
QNDFNSVEEK	A8K2T4	605.273	2	591.298	1	y5	13.58	1588360
QNDFNSVEEK	A8K2T4	605.273	2	405.198	1	y3	12.56	3604664
QNDFNSVEEK	A8K2T4	605.273	2	405.198	1	y3	12.65	3618884
QNDFNSVEEK	A8K2T4	605.273	2	405.198	1	y3	12.81	3050334
QNDFNSVEEK	A8K2T4	605.273	2	405.198	1	y3	13.13	1257319
QNDFNSVEEK	A8K2T4	605.273	2	405.198	1	y3	13.67	1311709
QNDFNSVEEK	A8K2T4	605.273	2	405.198	1	y3	13.58	1251790
SSGWHFVVK	A8K2T4	523.775	2	959.51	1	y8	27.95	83037
SSGWHFVVK	A8K2T4	523.775	2	959.51	1	y8	27.98	237213
SSGWHFVVK	A8K2T4	523.775	2	959.51	1	y8	28.69	210693
SSGWHFVVK	A8K2T4	523.775	2	959.51	1	y8	29.35	151614
SSGWHFVVK	A8K2T4	523.775	2	959.51	1	y8	29.97	52678
SSGWHFVVK	A8K2T4	523.775	2	959.51	1	y8	29.68	76395
SSGWHFVVK	A8K2T4	523.775	2	492.318	1	y4	27.87	1223878
SSGWHFVVK	A8K2T4	523.775	2	492.318	1	y4	27.98	1904339
SSGWHFVVK	A8K2T4	523.775	2	492.318	1	y4	28.61	2003284
SSGWHFVVK	A8K2T4	523.775	2	492.318	1	y4	29.27	972763
SSGWHFVVK	A8K2T4	523.775	2	492.318	1	y4	29.97	660389
SSGWHFVVK	A8K2T4	523.775	2	492.318	1	y4	29.68	862885
SSGWHFVVK	A8K2T4	523.775	2	345.25	1	y3	27.87	430406
SSGWHFVVK	A8K2T4	523.775	2	345.25	1	y3	27.98	785928
SSGWHFVVK	A8K2T4	523.775	2	345.25	1	y3	28.61	877338
SSGWHFVVK	A8K2T4	523.775	2	345.25	1	y3	29.27	482232
SSGWHFVVK	A8K2T4	523.775	2	345.25	1	y3	29.97	252951
SSGWHFVVK	A8K2T4	523.775	2	345.25	1	y3	29.68	356205
HGNTDSEGIVEVK	G3XAM2	692.839	2	798.301	1	b8	12.49	10100693
HGNTDSEGIVEVK	G3XAM2	692.839	2	798.301	1	b8	12.5	8401951
HGNTDSEGIVEVK	G3XAM2	692.839	2	798.301	1	b8	12.73	8440039
HGNTDSEGIVEVK	G3XAM2	692.839	2	798.301	1	b8	13.13	5284428
HGNTDSEGIVEVK	G3XAM2	692.839	2	798.301	1	b8	13.6	2411586
HGNTDSEGIVEVK	G3XAM2	692.839	2	798.301	1	b8	13.43	3136097
HGNTDSEGIVEVK	G3XAM2	692.839	2	911.385	1	b9	12.49	14495355
HGNTDSEGIVEVK	G3XAM2	692.839	2	911.385	1	b9	12.5	11866794
HGNTDSEGIVEVK	G3XAM2	692.839	2	911.385	1	b9	12.73	12304062
HGNTDSEGIVEVK	G3XAM2	692.839	2	911.385	1	b9	13.13	7663808
HGNTDSEGIVEVK	G3XAM2	692.839	2	911.385	1	b9	13.6	3831619
HGNTDSEGIVEVK	G3XAM2	692.839	2	911.385	1	b9	13.43	4546797
HGNTDSEGIVEVK	G3XAM2	692.839	2	1139.5	1	b11	12.49	10971757
HGNTDSEGIVEVK	G3XAM2	692.839	2	1139.5	1	b11	12.5	8623588
HGNTDSEGIVEVK	G3XAM2	692.839	2	1139.5	1	b11	12.73	9014153
HGNTDSEGIVEVK	G3XAM2	692.839	2	1139.5	1	b11	13.13	5607333
HGNTDSEGIVEVK	G3XAM2	692.839	2	1139.5	1	b11	13.6	2931730
HGNTDSEGIVEVK	G3XAM2	692.839	2	1139.5	1	b11	13.43	3601761
IVIEYVDR	G3XAM2	503.782	2	794.404	1	y6	26.85	45337040
IVIEYVDR	G3XAM2	503.782	2	794.404	1	y6	26.88	50826228
IVIEYVDR	G3XAM2	503.782	2	794.404	1	y6	26.95	44274552
IVIEYVDR	G3XAM2	503.782	2	794.404	1	y6	27.57	22086592
IVIEYVDR	G3XAM2	503.782	2	794.404	1	y6	28.19	24722760
IVIEYVDR	G3XAM2	503.782	2	794.404	1	y6	27.95	21580996
IVIEYVDR	G3XAM2	503.782	2	681.32	1	y5	26.85	18740372
IVIEYVDR	G3XAM2	503.782	2	681.32	1	y5	26.88	20582490
IVIEYVDR	G3XAM2	503.782	2	681.32	1	y5	26.95	18445186
IVIEYVDR	G3XAM2	503.782	2	681.32	1	y5	27.57	8877945
IVIEYVDR	G3XAM2	503.782	2	681.32	1	y5	28.19	9958579
IVIEYVDR	G3XAM2	503.782	2	681.32	1	y5	27.95	8467858
IVIEYVDR	G3XAM2	503.782	2	552.278	1	y4	26.85	18261088
IVIEYVDR	G3XAM2	503.782	2	552.278	1	y4	26.88	20144620
IVIEYVDR	G3XAM2	503.782	2	552.278	1	y4	26.95	17722662
IVIEYVDR	G3XAM2	503.782	2	552.278	1	y4	27.57	8908652
IVIEYVDR	G3XAM2	503.782	2	552.278	1	y4	28.11	9966607
IVIEYVDR	G3XAM2	503.782	2	552.278	1	y4	27.95	8303099
EELLPAQDIK	B4E1Z4	578.316	2	671.372	1	y6	26.85	619159168
EELLPAQDIK	B4E1Z4	578.316	2	671.372	1	y6	26.88	600974592
EELLPAQDIK	B4E1Z4	578.316	2	671.372	1	y6	27.04	445559648
EELLPAQDIK	B4E1Z4	578.316	2	671.372	1	y6	27.57	349572288
EELLPAQDIK	B4E1Z4	578.316	2	671.372	1	y6	28.19	126604376
EELLPAQDIK	B4E1Z4	578.316	2	671.372	1	y6	27.95	203939152
EELLPAQDIK	B4E1Z4	578.316	2	259.092	1	b2	26.85	316016896
EELLPAQDIK	B4E1Z4	578.316	2	259.092	1	b2	26.88	286727936
EELLPAQDIK	B4E1Z4	578.316	2	259.092	1	b2	27.04	215037568
EELLPAQDIK	B4E1Z4	578.316	2	259.092	1	b2	27.57	166167760
EELLPAQDIK	B4E1Z4	578.316	2	259.092	1	b2	28.19	59968840
EELLPAQDIK	B4E1Z4	578.316	2	259.092	1	b2	27.95	97699448
EELLPAQDIK	B4E1Z4	578.316	2	372.177	1	b3	26.85	130309584
EELLPAQDIK	B4E1Z4	578.316	2	372.177	1	b3	26.88	121812336
EELLPAQDIK	B4E1Z4	578.316	2	372.177	1	b3	27.04	90933840
EELLPAQDIK	B4E1Z4	578.316	2	372.177	1	b3	27.57	71228208
EELLPAQDIK	B4E1Z4	578.316	2	372.177	1	b3	28.19	25841004
EELLPAQDIK	B4E1Z4	578.316	2	372.177	1	b3	27.95	41223244
QLNEINYEDHK	B4E1Z4	701.834	2	1161.52	1	y9	14.31	19886334
QLNEINYEDHK	B4E1Z4	701.834	2	1161.52	1	y9	14.32	17438014
QLNEINYEDHK	B4E1Z4	701.834	2	1161.52	1	y9	14.64	14525040
QLNEINYEDHK	B4E1Z4	701.834	2	1161.52	1	y9	15.55	11898415
QLNEINYEDHK	B4E1Z4	701.834	2	1161.52	1	y9	15.78	5085179
QLNEINYEDHK	B4E1Z4	701.834	2	1161.52	1	y9	15.72	6757563
QLNEINYEDHK	B4E1Z4	701.834	2	918.432	1	y7	14.31	18562592
QLNEINYEDHK	B4E1Z4	701.834	2	918.432	1	y7	14.32	16245822
QLNEINYEDHK	B4E1Z4	701.834	2	918.432	1	y7	14.64	13251116
QLNEINYEDHK	B4E1Z4	701.834	2	918.432	1	y7	15.55	10744358
QLNEINYEDHK	B4E1Z4	701.834	2	918.432	1	y7	15.78	4109183
QLNEINYEDHK	B4E1Z4	701.834	2	918.432	1	y7	15.72	5920722
QLNEINYEDHK	B4E1Z4	701.834	2	805.348	1	y6	14.31	32978502
QLNEINYEDHK	B4E1Z4	701.834	2	805.348	1	y6	14.32	28931012
QLNEINYEDHK	B4E1Z4	701.834	2	805.348	1	y6	14.71	23347106
QLNEINYEDHK	B4E1Z4	701.834	2	805.348	1	y6	15.55	18950062
QLNEINYEDHK	B4E1Z4	701.834	2	805.348	1	y6	15.78	7347769
QLNEINYEDHK	B4E1Z4	701.834	2	805.348	1	y6	15.72	10704887
EYESYSDFER	B7Z550	662.77	2	1032.43	1	y8	23.15	18838464
EYESYSDFER	B7Z550	662.77	2	1032.43	1	y8	23.41	18655106
EYESYSDFER	B7Z550	662.77	2	1032.43	1	y8	23.65	12336418
EYESYSDFER	B7Z550	662.77	2	1032.43	1	y8	24.09	9421202
EYESYSDFER	B7Z550	662.77	2	1032.43	1	y8	24.55	4411262
EYESYSDFER	B7Z550	662.77	2	1032.43	1	y8	24.41	7762549
EYESYSDFER	B7Z550	662.77	2	903.384	1	y7	23.15	32793264
EYESYSDFER	B7Z550	662.77	2	903.384	1	y7	23.41	31963466
EYESYSDFER	B7Z550	662.77	2	903.384	1	y7	23.65	21687448
EYESYSDFER	B7Z550	662.77	2	903.384	1	y7	24.09	16315364
EYESYSDFER	B7Z550	662.77	2	903.384	1	y7	24.55	7624984
EYESYSDFER	B7Z550	662.77	2	903.384	1	y7	24.41	13039829
EYESYSDFER	B7Z550	662.77	2	653.289	1	y5	23.15	33944888
EYESYSDFER	B7Z550	662.77	2	653.289	1	y5	23.41	34368068
EYESYSDFER	B7Z550	662.77	2	653.289	1	y5	23.65	21933066
EYESYSDFER	B7Z550	662.77	2	653.289	1	y5	24.09	17363716
EYESYSDFER	B7Z550	662.77	2	653.289	1	y5	24.55	7863261
EYESYSDFER	B7Z550	662.77	2	653.289	1	y5	24.41	13798656
LPLEYSYGEYR	B7Z550	695.338	2	1179.53	1	y9	33.8	25375670
LPLEYSYGEYR	B7Z550	695.338	2	1179.53	1	y9	34.08	37610776
LPLEYSYGEYR	B7Z550	695.338	2	1179.53	1	y9	34.16	26594012
LPLEYSYGEYR	B7Z550	695.338	2	1179.53	1	y9	34.18	16035209
LPLEYSYGEYR	B7Z550	695.338	2	1179.53	1	y9	34.49	7076124
LPLEYSYGEYR	B7Z550	695.338	2	1179.53	1	y9	34.43	7522002
LPLEYSYGEYR	B7Z550	695.338	2	1066.45	1	y8	33.8	34437564
LPLEYSYGEYR	B7Z550	695.338	2	1066.45	1	y8	34.08	52006256
LPLEYSYGEYR	B7Z550	695.338	2	1066.45	1	y8	34.16	36483784
LPLEYSYGEYR	B7Z550	695.338	2	1066.45	1	y8	34.18	22548236
LPLEYSYGEYR	B7Z550	695.338	2	1066.45	1	y8	34.49	9623638
LPLEYSYGEYR	B7Z550	695.338	2	1066.45	1	y8	34.51	10149505
LPLEYSYGEYR	B7Z550	695.338	2	937.405	1	y7	33.8	31857570
LPLEYSYGEYR	B7Z550	695.338	2	937.405	1	y7	34.08	47889152
LPLEYSYGEYR	B7Z550	695.338	2	937.405	1	y7	34.16	34297700
LPLEYSYGEYR	B7Z550	695.338	2	937.405	1	y7	34.18	22255740
LPLEYSYGEYR	B7Z550	695.338	2	937.405	1	y7	34.49	8894623
LPLEYSYGEYR	B7Z550	695.338	2	937.405	1	y7	34.43	9326357
QALEEFQK	B7Z550	496.756	2	680.325	1	y5	16.6	14633437
QALEEFQK	B7Z550	496.756	2	680.325	1	y5	16.7	15706153
QALEEFQK	B7Z550	496.756	2	680.325	1	y5	17.01	10461820
QALEEFQK	B7Z550	496.756	2	680.325	1	y5	17.57	8878781
QALEEFQK	B7Z550	496.756	2	680.325	1	y5	17.96	5719245
QALEEFQK	B7Z550	496.756	2	680.325	1	y5	17.78	6121887
QALEEFQK	B7Z550	496.756	2	551.282	1	y4	16.6	11097871
QALEEFQK	B7Z550	496.756	2	551.282	1	y4	16.7	12195168
QALEEFQK	B7Z550	496.756	2	551.282	1	y4	17.01	8341445
QALEEFQK	B7Z550	496.756	2	551.282	1	y4	17.57	6830642
QALEEFQK	B7Z550	496.756	2	551.282	1	y4	17.96	4487623
QALEEFQK	B7Z550	496.756	2	551.282	1	y4	17.78	4670744
QALEEFQK	B7Z550	496.756	2	422.24	1	y3	16.6	8259146
QALEEFQK	B7Z550	496.756	2	422.24	1	y3	16.7	9171748
QALEEFQK	B7Z550	496.756	2	422.24	1	y3	17.01	6152232
QALEEFQK	B7Z550	496.756	2	422.24	1	y3	17.57	5154031
QALEEFQK	B7Z550	496.756	2	422.24	1	y3	17.96	3118009
QALEEFQK	B7Z550	496.756	2	422.24	1	y3	17.78	3435719
SGFSFGFK	B7Z550	438.716	2	732.372	1	y6	41.38	3225844
SGFSFGFK	B7Z550	438.716	2	732.372	1	y6	41.59	5823941
SGFSFGFK	B7Z550	438.716	2	732.372	1	y6	41.74	5029494
SGFSFGFK	B7Z550	438.716	2	732.372	1	y6	41.94	2177310
SGFSFGFK	B7Z550	438.716	2	732.372	1	y6	42.48	604053
SGFSFGFK	B7Z550	438.716	2	732.372	1	y6	42.4	1179310
SGFSFGFK	B7Z550	438.716	2	585.303	1	y5	41.3	8316575
SGFSFGFK	B7Z550	438.716	2	585.303	1	y5	41.59	13759015
SGFSFGFK	B7Z550	438.716	2	585.303	1	y5	41.74	12591703
SGFSFGFK	B7Z550	438.716	2	585.303	1	y5	41.94	5562144
SGFSFGFK	B7Z550	438.716	2	585.303	1	y5	42.48	1566581
SGFSFGFK	B7Z550	438.716	2	585.303	1	y5	42.4	2848540
SGFSFGFK	B7Z550	438.716	2	351.203	1	y3	41.3	3838060
SGFSFGFK	B7Z550	438.716	2	351.203	1	y3	41.59	6011326
SGFSFGFK	B7Z550	438.716	2	351.203	1	y3	41.74	5696160
SGFSFGFK	B7Z550	438.716	2	351.203	1	y3	41.94	2339566
SGFSFGFK	B7Z550	438.716	2	351.203	1	y3	42.41	734874
SGFSFGFK	B7Z550	438.716	2	351.203	1	y3	42.4	1150774
GEWVALNPLR	P08603	577.819	2	782.488	1	y7	43.75	71041216
GEWVALNPLR	P08603	577.819	2	782.488	1	y7	43.8	104109272
GEWVALNPLR	P08603	577.819	2	782.488	1	y7	43.96	102496784
GEWVALNPLR	P08603	577.819	2	782.488	1	y7	44.43	58067204
GEWVALNPLR	P08603	577.819	2	782.488	1	y7	45.12	54896236
GEWVALNPLR	P08603	577.819	2	782.488	1	y7	45.01	43031008
GEWVALNPLR	P08603	577.819	2	683.42	1	y6	43.75	154456704
GEWVALNPLR	P08603	577.819	2	683.42	1	y6	43.8	225963808
GEWVALNPLR	P08603	577.819	2	683.42	1	y6	43.96	222242064
GEWVALNPLR	P08603	577.819	2	683.42	1	y6	44.43	126237144
GEWVALNPLR	P08603	577.819	2	683.42	1	y6	45.12	119281640
GEWVALNPLR	P08603	577.819	2	683.42	1	y6	45.01	93525256
GEWVALNPLR	P08603	577.819	2	612.383	1	y5	43.75	53322880
GEWVALNPLR	P08603	577.819	2	612.383	1	y5	43.8	79747064
GEWVALNPLR	P08603	577.819	2	612.383	1	y5	43.96	77715640
GEWVALNPLR	P08603	577.819	2	612.383	1	y5	44.43	43862672
GEWVALNPLR	P08603	577.819	2	612.383	1	y5	45.12	41520260
GEWVALNPLR	P08603	577.819	2	612.383	1	y5	45.01	32395654
IVSSAMEPDR	P08603	552.771	2	892.383	1	y8	12.51	752333248
IVSSAMEPDR	P08603	552.771	2	892.383	1	y8	12.6	396895584
IVSSAMEPDR	P08603	552.771	2	892.383	1	y8	12.76	609054016
IVSSAMEPDR	P08603	552.771	2	892.383	1	y8	13.08	369170336
IVSSAMEPDR	P08603	552.771	2	892.383	1	y8	13.39	288368928
IVSSAMEPDR	P08603	552.771	2	892.383	1	y8	13.21	251489824
IVSSAMEPDR	P08603	552.771	2	805.351	1	y7	12.51	109639872
IVSSAMEPDR	P08603	552.771	2	805.351	1	y7	12.6	57685804
IVSSAMEPDR	P08603	552.771	2	805.351	1	y7	12.76	88563224
IVSSAMEPDR	P08603	552.771	2	805.351	1	y7	13.08	53674328
IVSSAMEPDR	P08603	552.771	2	805.351	1	y7	13.39	39522844
IVSSAMEPDR	P08603	552.771	2	805.351	1	y7	13.21	36630072
IVSSAMEPDR	P08603	552.771	2	387.199	1	y3	12.51	150084048
IVSSAMEPDR	P08603	552.771	2	387.199	1	y3	12.6	80733672
IVSSAMEPDR	P08603	552.771	2	387.199	1	y3	12.76	118890376
IVSSAMEPDR	P08603	552.771	2	387.199	1	y3	13.08	75152816
IVSSAMEPDR	P08603	552.771	2	387.199	1	y3	13.39	56646436
IVSSAMEPDR	P08603	552.771	2	387.199	1	y3	13.21	49718568
NGFYPATR	P08603	463.23	2	754.388	1	y6	20.4	78767448
NGFYPATR	P08603	463.23	2	754.388	1	y6	20.43	65718796
NGFYPATR	P08603	463.23	2	754.388	1	y6	20.74	66698380
NGFYPATR	P08603	463.23	2	754.388	1	y6	20.92	51608220
NGFYPATR	P08603	463.23	2	754.388	1	y6	21.15	41008296
NGFYPATR	P08603	463.23	2	754.388	1	y6	21.03	35086476
NGFYPATR	P08603	463.23	2	607.32	1	y5	20.4	457561312
NGFYPATR	P08603	463.23	2	607.32	1	y5	20.43	384707136
NGFYPATR	P08603	463.23	2	607.32	1	y5	20.74	389153760
NGFYPATR	P08603	463.23	2	607.32	1	y5	20.92	293545952
NGFYPATR	P08603	463.23	2	607.32	1	y5	21.15	228611808
NGFYPATR	P08603	463.23	2	607.32	1	y5	21.03	201430592
NGFYPATR	P08603	463.23	2	444.257	1	y4	20.4	1409167872
NGFYPATR	P08603	463.23	2	444.257	1	y4	20.43	1189172224
NGFYPATR	P08603	463.23	2	444.257	1	y4	20.74	1209778432
NGFYPATR	P08603	463.23	2	444.257	1	y4	20.92	915351360
NGFYPATR	P08603	463.23	2	444.257	1	y4	21.15	716090560
NGFYPATR	P08603	463.23	2	444.257	1	y4	21.03	613198848
DSEITFIK	P01031	476.753	2	750.44	1	y6	29.95	22425686
DSEITFIK	P01031	476.753	2	750.44	1	y6	30.07	24487038
DSEITFIK	P01031	476.753	2	750.44	1	y6	30.46	23900346
DSEITFIK	P01031	476.753	2	750.44	1	y6	30.7	9230831
DSEITFIK	P01031	476.753	2	750.44	1	y6	31.16	4192274
DSEITFIK	P01031	476.753	2	750.44	1	y6	30.97	5167366
DSEITFIK	P01031	476.753	2	621.397	1	y5	30.03	37665512
DSEITFIK	P01031	476.753	2	621.397	1	y5	30.07	39857108
DSEITFIK	P01031	476.753	2	621.397	1	y5	30.46	40164428
DSEITFIK	P01031	476.753	2	621.397	1	y5	30.7	15758098
DSEITFIK	P01031	476.753	2	621.397	1	y5	31.09	7058630
DSEITFIK	P01031	476.753	2	621.397	1	y5	30.97	8442029
DSEITFIK	P01031	476.753	2	508.313	1	y4	29.95	41852708
DSEITFIK	P01031	476.753	2	508.313	1	y4	30.07	42721620
DSEITFIK	P01031	476.753	2	508.313	1	y4	30.46	44070220
DSEITFIK	P01031	476.753	2	508.313	1	y4	30.78	17090310
DSEITFIK	P01031	476.753	2	508.313	1	y4	31.09	7876775
DSEITFIK	P01031	476.753	2	508.313	1	y4	30.97	8776209
IDTQDIEASHYR	P01031	724.344	2	990.464	1	y8	18.59	46517568
IDTQDIEASHYR	P01031	724.344	2	990.464	1	y8	18.85	42617656
IDTQDIEASHYR	P01031	724.344	2	990.464	1	y8	18.93	34350584
IDTQDIEASHYR	P01031	724.344	2	990.464	1	y8	19.22	21934980
IDTQDIEASHYR	P01031	724.344	2	990.464	1	y8	19.45	12501481
IDTQDIEASHYR	P01031	724.344	2	990.464	1	y8	19.38	13143287
IDTQDIEASHYR	P01031	724.344	2	875.437	1	y7	18.59	30792972
IDTQDIEASHYR	P01031	724.344	2	875.437	1	y7	18.85	28479584
IDTQDIEASHYR	P01031	724.344	2	875.437	1	y7	18.93	23000960
IDTQDIEASHYR	P01031	724.344	2	875.437	1	y7	19.22	13589903
IDTQDIEASHYR	P01031	724.344	2	875.437	1	y7	19.45	8162796
IDTQDIEASHYR	P01031	724.344	2	875.437	1	y7	19.38	8254729
IDTQDIEASHYR	P01031	724.344	2	762.353	1	y6	18.59	51693228
IDTQDIEASHYR	P01031	724.344	2	762.353	1	y6	18.85	49029124
IDTQDIEASHYR	P01031	724.344	2	762.353	1	y6	18.93	38355820
IDTQDIEASHYR	P01031	724.344	2	762.353	1	y6	19.22	23820272
IDTQDIEASHYR	P01031	724.344	2	762.353	1	y6	19.45	14238803
IDTQDIEASHYR	P01031	724.344	2	762.353	1	y6	19.38	14335136
IGGIGTVPVGR	Q6IPT9	513.309	2	912.526	1	y10	23.1	2321559
IGGIGTVPVGR	Q6IPT9	513.309	2	912.526	1	y10	23.29	1606814
IGGIGTVPVGR	Q6IPT9	513.309	2	912.526	1	y10	23.28	1940348
IGGIGTVPVGR	Q6IPT9	513.309	2	912.526	1	y10	23.81	4739136
IGGIGTVPVGR	Q6IPT9	513.309	2	912.526	1	y10	24.12	3181082
IGGIGTVPVGR	Q6IPT9	513.309	2	912.526	1	y10	24.04	2957685
IGGIGTVPVGR	Q6IPT9	513.309	2	685.399	1	y7	23.1	9886536
IGGIGTVPVGR	Q6IPT9	513.309	2	685.399	1	y7	23.29	4068638
IGGIGTVPVGR	Q6IPT9	513.309	2	685.399	1	y7	23.28	5741134
IGGIGTVPVGR	Q6IPT9	513.309	2	685.399	1	y7	23.81	13316718
IGGIGTVPVGR	Q6IPT9	513.309	2	685.399	1	y7	24.12	9051646
IGGIGTVPVGR	Q6IPT9	513.309	2	685.399	1	y7	24.04	7825446
IGGIGTVPVGR	Q6IPT9	513.309	2	428.262	1	y4	23.1	3263900
IGGIGTVPVGR	Q6IPT9	513.309	2	428.262	1	y4	23.29	2167364
IGGIGTVPVGR	Q6IPT9	513.309	2	428.262	1	y4	23.28	2758804
IGGIGTVPVGR	Q6IPT9	513.309	2	428.262	1	y4	23.81	6474012
IGGIGTVPVGR	Q6IPT9	513.309	2	428.262	1	y4	24.12	4551167
IGGIGTVPVGR	Q6IPT9	513.309	2	428.262	1	y4	24.04	3543639
EADDIVNWLK	A0A024R8S5	601.806	2	772.472	1	y6	48.83	164826
EADDIVNWLK	A0A024R8S5	601.806	2	772.472	1	y6	48.97	180546
EADDIVNWLK	A0A024R8S5	601.806	2	772.472	1	y6	49.04	169500
EADDIVNWLK	A0A024R8S5	601.806	2	772.472	1	y6	49.11	107414
EADDIVNWLK	A0A024R8S5	601.806	2	772.472	1	y6	49.88	259217
EADDIVNWLK	A0A024R8S5	601.806	2	772.472	1	y6	49.77	218655
EADDIVNWLK	A0A024R8S5	601.806	2	659.388	1	y5	48.91	749049
EADDIVNWLK	A0A024R8S5	601.806	2	659.388	1	y5	48.97	806438
EADDIVNWLK	A0A024R8S5	601.806	2	659.388	1	y5	48.96	792047
EADDIVNWLK	A0A024R8S5	601.806	2	659.388	1	y5	49.19	616200
EADDIVNWLK	A0A024R8S5	601.806	2	659.388	1	y5	49.81	981719
EADDIVNWLK	A0A024R8S5	601.806	2	659.388	1	y5	49.77	1022019
EADDIVNWLK	A0A024R8S5	601.806	2	446.276	1	y3	48.98	126647
EADDIVNWLK	A0A024R8S5	601.806	2	446.276	1	y3	48.97	192285
EADDIVNWLK	A0A024R8S5	601.806	2	446.276	1	y3	48.96	156394
EADDIVNWLK	A0A024R8S5	601.806	2	446.276	1	y3	49.19	150150
EADDIVNWLK	A0A024R8S5	601.806	2	446.276	1	y3	49.81	242376
EADDIVNWLK	A0A024R8S5	601.806	2	446.276	1	y3	49.77	270149
VSFELFADK	F8WE65	528.274	2	956.472	1	y8	45.28	341262
VSFELFADK	F8WE65	528.274	2	956.472	1	y8	45.42	591720
VSFELFADK	F8WE65	528.274	2	956.472	1	y8	45.41	731184
VSFELFADK	F8WE65	528.274	2	956.472	1	y8	45.62	638854
VSFELFADK	F8WE65	528.274	2	956.472	1	y8	46.32	685737
VSFELFADK	F8WE65	528.274	2	956.472	1	y8	46.22	644530
VSFELFADK	F8WE65	528.274	2	869.44	1	y7	45.28	305045
VSFELFADK	F8WE65	528.274	2	869.44	1	y7	45.42	500321
VSFELFADK	F8WE65	528.274	2	869.44	1	y7	45.41	594713
VSFELFADK	F8WE65	528.274	2	869.44	1	y7	45.7	504627
VSFELFADK	F8WE65	528.274	2	869.44	1	y7	46.32	555243
VSFELFADK	F8WE65	528.274	2	869.44	1	y7	46.22	556389
VSFELFADK	F8WE65	528.274	2	722.372	1	y6	45.36	214521
VSFELFADK	F8WE65	528.274	2	722.372	1	y6	45.34	400868
VSFELFADK	F8WE65	528.274	2	722.372	1	y6	45.41	450343
VSFELFADK	F8WE65	528.274	2	722.372	1	y6	45.62	395495
VSFELFADK	F8WE65	528.274	2	722.372	1	y6	46.32	394958
VSFELFADK	F8WE65	528.274	2	722.372	1	y6	46.22	403939
TASEFDSAIAQDK	PRTC_HEAVY_PEPTIDE	695.832	2	1002.5	1	y9	21.78	13562722
TASEFDSAIAQDK	PRTC_HEAVY_PEPTIDE	695.832	2	1002.5	1	y9	22.12	16460853
TASEFDSAIAQDK	PRTC_HEAVY_PEPTIDE	695.832	2	1002.5	1	y9	22.27	16059061
TASEFDSAIAQDK	PRTC_HEAVY_PEPTIDE	695.832	2	1002.5	1	y9	22.43	15287342
TASEFDSAIAQDK	PRTC_HEAVY_PEPTIDE	695.832	2	1002.5	1	y9	22.82	16607120
TASEFDSAIAQDK	PRTC_HEAVY_PEPTIDE	695.832	2	1002.5	1	y9	22.72	13633213
TASEFDSAIAQDK	PRTC_HEAVY_PEPTIDE	695.832	2	855.43	1	y8	21.78	12475133
TASEFDSAIAQDK	PRTC_HEAVY_PEPTIDE	695.832	2	855.43	1	y8	22.12	14959012
TASEFDSAIAQDK	PRTC_HEAVY_PEPTIDE	695.832	2	855.43	1	y8	22.27	14596613
TASEFDSAIAQDK	PRTC_HEAVY_PEPTIDE	695.832	2	855.43	1	y8	22.43	13926078
TASEFDSAIAQDK	PRTC_HEAVY_PEPTIDE	695.832	2	855.43	1	y8	22.82	14864437
TASEFDSAIAQDK	PRTC_HEAVY_PEPTIDE	695.832	2	855.43	1	y8	22.72	11900076
TASEFDSAIAQDK	PRTC_HEAVY_PEPTIDE	695.832	2	740.403	1	y7	21.86	9009081
TASEFDSAIAQDK	PRTC_HEAVY_PEPTIDE	695.832	2	740.403	1	y7	22.12	11202238
TASEFDSAIAQDK	PRTC_HEAVY_PEPTIDE	695.832	2	740.403	1	y7	22.27	11505201
TASEFDSAIAQDK	PRTC_HEAVY_PEPTIDE	695.832	2	740.403	1	y7	22.43	10528937
TASEFDSAIAQDK	PRTC_HEAVY_PEPTIDE	695.832	2	740.403	1	y7	22.82	11199752
TASEFDSAIAQDK	PRTC_HEAVY_PEPTIDE	695.832	2	740.403	1	y7	22.72	8711078
